# Supplementary material for: Capsicum carassense (Solanaceae), a new species from the Brazilian Atlantic Forest
Source: PhytoKeys. 2020 Mar 4;140:125–38. doi: 10.3897/phytokeys.140.47071 (PMC7066267; doi:10.3897/phytokeys.140.47071)
Supplement: XML Treatment for Capsicum carassense [file phytokeys.140.47071-treatment1.xml]

<!DOCTYPE tp:taxon-treatment
  PUBLIC "-//TaxonX//DTD Taxonomic Treatment Publishing DTD v0 20100105//EN" "tax-treatment-NSO.dtd">
<tp:taxon-treatment xmlns:tp="http://www.plazi.org/taxpub"><tp:treatment-meta><kwd-group><label>Taxon classification</label><kwd><named-content xmlns:xlink="http://www.w3.org/1999/xlink" content-type="kingdom">Plantae</named-content></kwd><kwd><named-content xmlns:xlink="http://www.w3.org/1999/xlink" content-type="order">Solanales</named-content></kwd><kwd><named-content xmlns:xlink="http://www.w3.org/1999/xlink" content-type="family">Solanaceae</named-content></kwd></kwd-group><mixed-citation publication-type="journal"><person-group><name><surname>Barboza</surname><given-names>Gloria E.</given-names></name><name><surname>de Bem Bianchetti</surname><given-names>Luciano</given-names></name><name><surname>Stehmann</surname><given-names>João Renato</given-names></name></person-group><article-title><italic><tp:taxon-name><tp:taxon-name-part taxon-name-part-type="genus" reg="Capsicum">Capsicum</tp:taxon-name-part> <tp:taxon-name-part taxon-name-part-type="species" reg="carassense">carassense</tp:taxon-name-part></tp:taxon-name></italic> (<tp:taxon-name><tp:taxon-name-part taxon-name-part-type="family">Solanaceae</tp:taxon-name-part></tp:taxon-name>), a new species from the Brazilian Atlantic Forest</article-title><source>PhytoKeys</source><day>04</day><month>3</month><year>2020</year><volume>140</volume><fpage>125</fpage><lpage>138</lpage><pub-id pub-id-type="doi">10.3897/phytokeys.140.47071</pub-id></mixed-citation></tp:treatment-meta><tp:nomenclature><tp:taxon-name><object-id xmlns:xlink="http://www.w3.org/1999/xlink" content-type="arpha" xlink:type="simple">FA39E70E-6A27-5F9D-8504-CB0DF8AD4DF2</object-id>
            <tp:taxon-name-part taxon-name-part-type="genus" reg="Capsicum">Capsicum</tp:taxon-name-part>
            <tp:taxon-name-part taxon-name-part-type="species" reg="carassense">carassense</tp:taxon-name-part>
            <object-id xmlns:xlink="http://www.w3.org/1999/xlink" content-type="ipni" xlink:type="simple">urn:lsid:ipni.org:names:77206952-1</object-id>
          </tp:taxon-name><tp:taxon-authority>Barboza &amp; Bianchetti</tp:taxon-authority><tp:taxon-status xmlns:xlink="http://www.w3.org/1999/xlink" xlink:type="simple">sp. nov.</tp:taxon-status><xref ref-type="fig" rid="F1">Figs 1</xref><xref ref-type="fig" rid="F2">, 2</xref><xref ref-type="fig" rid="F3">, 3</xref></tp:nomenclature><tp:treatment-sec sec-type="diagnosis" id="SECID0EEKAC"><title>Diagnosis.</title><p><italic><tp:taxon-name><tp:taxon-name-part taxon-name-part-type="genus" reg="Capsicum">Capsicum</tp:taxon-name-part> <tp:taxon-name-part taxon-name-part-type="species" reg="carassense">carassense</tp:taxon-name-part></tp:taxon-name></italic> is morphologically most similar to <italic><tp:taxon-name><tp:taxon-name-part taxon-name-part-type="genus" reg="Capsicum">C.</tp:taxon-name-part> <tp:taxon-name-part taxon-name-part-type="species" reg="mirabile">mirabile</tp:taxon-name-part></tp:taxon-name></italic> Mart., but differs in its moderate to dense pubescence, narrowly elliptical to lanceolate leaf blade with acute to obtuse apices, longer calyx appendages (up to 5 mm) and larger corollas (up to 20 mm in diameter).</p></tp:treatment-sec><tp:treatment-sec sec-type="material" id="SECID0EALAC"><title>Type.</title><p>Brazil. Minas Gerais: Catas Altas, RPPN Serra do Caraça, trilha da gruta de Lourdes, após a capelinha, <named-content xmlns:xlink="http://www.w3.org/1999/xlink" content-type="dwc:verbatimCoordinates" xlink:type="simple"><named-content content-type="geo-json" specific-use="{&#34;type&#34;:&#34;Point&#34;,&#34;coordinates&#34;:[-43.481111,-20.094722]}" id="NCID0E2KAC" xlink:type="simple">20°05'41"S, 43°28'52"W</named-content></named-content>, 1386 m elev., 26 Oct 2014 (fl), <italic>J.R. Stehmann, L.L. Giacomin, G.E. Barboza &amp; S. Knapp 6347</italic> (<bold><italic>holotype</italic></bold> [two sheets]: BHCB acc.#174038 [BHCB0019940_1!, BHCB0019940_2!]; <bold><italic>isotypes</italic></bold>: CORD [CORD00006968!], RB [RB 01220059, acc. # 674586!]; MBM).</p></tp:treatment-sec><tp:treatment-sec sec-type="description" id="SECID0EOLAC"><title>Description.</title><p>Shrubs (0.8–) 1–2 (–3) m tall, with the main stem somewhat thick and sparsely branched, the branches dichotomous and spreading horizontally. Stems hollow, angled with ridges; young stems green, striate, moderately to densely pubescent with simple, uncinate and antrorse uniseriate 3–5 (–6)-celled eglandular trichomes 0.2–0.7 mm long, yellowish-brown when dried, the nodes green or purple; bark of older stems brown, pubescent, striate; lenticels absent. Sympodial units difoliate, the leaves geminate or the leaves solitary in the bifurcation of the branches; the leaves of a geminate pair anisophyllous in size. Leaves simple, membranaceous to chartaceous, discolourous, dark green above, paler beneath; adaxial surface moderately pubescent with simple trichomes like those of the stem, especially on the veins; abaxial surface moderately pubescent like the adaxial surface, but with less frequent glandular trichomes with a unicellular stalk and a multicellular head; major leaves with blades 6–16 cm long, 0.9–2.5 cm wide, narrowly elliptic to lanceolate; the major veins 4–6 on each side of midvein, the midvein prominent and the secondary veins obscure, the base attenuate, the margins entire and moderately pubescent, the apex acute to obtuse; petioles 0.2–0.6 cm long, moderately pubescent; the minor leaves 2.9–3.9 cm long, 0.5–0.8 cm wide, narrowly elliptic; the major veins 2–3 (–4) on each side of midvein, the base attenuate, the margins entire, moderately pubescent, the apex obtuse; petioles 0.2–0.4 cm long, moderately pubescent. Inflorescence with the flowers in fascicles of 2–4; pedicels (1.2–) 1.5–2 (–2.2) cm long, slightly angled, erect to oblique, green, geniculate at anthesis, moderately pubescent. Buds ellipsoid, cream with greenish-yellow pigmentation. Flowers 5-merous, all perfect. Calyx 1.2–1.6 mm long, 2.5–3 mm wide, cup-shaped, thin, light green to cream, the margin truncate, pubescent with abundant antrorse curved 3–5-celled eglandular trichomes and sparse short glandular trichomes with a dark elongate, multicellular head and short unicellular stalk (see Fig. <xref ref-type="fig" rid="F1">1E, F</xref>), the calyx appendages 5, (2.5–) 3–4 (–5) mm long, green, thick, erect, cylindrical, inserted very close to the margin, with the same indument as the calyx tube. Corolla (8–) 10–12 mm long, 13–20 mm in diameter, stellate, thick, with abundant interpetalar tissue, white near the lobe margins and greenish-yellow in the middle and base without, white with 5 purple spots covering the base of the lobes and the throat with a cream centre within, lobed 1/2 or less to the base, the tube 4.5–5 mm long; pubescent in the throat and the base of the lobes with long glandular trichomes with a globose peltate unicellular head and a 2-3-celled stalk inside, the lobes 4.5–6.5 mm long, 5–8 mm wide, broadly triangular to triangular, the tips cucullate, the margins densely pubescent. Stamens subequal; filaments 2.7–3.1 (–4.1) mm long, white, glabrous, inserted on the corolla ca. 1 mm from the base, with inconspicuous auricles; anthers 1.5–1.9 mm long, elliptic, the thecae blue, the pollen whitish-cream. Ovary 1.3–1.5 mm long, ca. 1.2 mm diam., light green, subglobose to ovoid, glabrous; nectary ca. 0.3 mm high, conspicuous; style 4.3–5 (–7) mm long, white, clavate, glabrous; stigma ca. 0.2 mm long, ca. 0.7 mm wide, cream, discoid. Fruit a globose-depressed berry 6–7 mm in diameter, green when immature, yellowish-green when mature, glabrous, pungent, the pericarp hyaline with very long giant cells, the endocarp alveolate; stone cells absent; fruiting pedicels 1.8–2.5 cm long, pendent and slightly curved, slightly angled and widened at the apex; fruiting calyx ca. 4 mm in diameter, persistent, not accrescent, discoid, yellowish-green, the appendages spreading, green, fleshy and cylindrical. Seeds 7–13 per fruit, 3.5–4 mm long, 2.5–3 mm wide, ellipsoidal to reniform, brownish-black to black, the seed coat deeply reticulate, with small spine-like projections. Chromosome number not known.</p><fig id="F1" position="float" orientation="portrait"><object-id xmlns:xlink="http://www.w3.org/1999/xlink" content-type="doi" xlink:type="simple">10.3897/phytokeys.140.47071.figure1</object-id><object-id xmlns:xlink="http://www.w3.org/1999/xlink" content-type="arpha" xlink:type="simple">ED2C393D-5A8F-52EE-A85A-2218819899ED</object-id><label>Figure 1.</label><caption><p><italic><tp:taxon-name><tp:taxon-name-part taxon-name-part-type="genus" reg="Capsicum">Capsicum</tp:taxon-name-part> <tp:taxon-name-part taxon-name-part-type="species" reg="carassense">carassense</tp:taxon-name-part></tp:taxon-name></italic> Barboza &amp; Bianchetti <bold>A</bold> flowering branch <bold>B–D</bold> leaf morphology <bold>E</bold> eglandular trichome of the stem <bold>F</bold> glandular trichome of the calyx <bold>G, H</bold> flower buds in different stages of development <bold>I</bold> flower in anthesis (note the geniculate pedicel) <bold>J</bold> opened corolla <bold>K</bold> fruit <bold>L</bold> fruiting calyx <bold>A–K</bold> from Bianchetti et al. 1364. Drawn by L. Bianchetti.</p></caption><graphic xmlns:xlink="http://www.w3.org/1999/xlink" xlink:href="phytokeys-140-125-g001.jpg" position="float" orientation="portrait" xlink:type="simple" id="oo_385142.jpg"><uri content-type="original_file" xlink:type="simple">https://binary.pensoft.net/fig/385142</uri></graphic></fig><fig id="F2" position="float" orientation="portrait"><object-id xmlns:xlink="http://www.w3.org/1999/xlink" content-type="doi" xlink:type="simple">10.3897/phytokeys.140.47071.figure2</object-id><object-id xmlns:xlink="http://www.w3.org/1999/xlink" content-type="arpha" xlink:type="simple">AD84966D-90D4-5ADD-BB26-81B49936DD15</object-id><label>Figure 2.</label><caption><p><italic><tp:taxon-name><tp:taxon-name-part taxon-name-part-type="genus" reg="Capsicum">Capsicum</tp:taxon-name-part> <tp:taxon-name-part taxon-name-part-type="species" reg="carassense">carassense</tp:taxon-name-part></tp:taxon-name></italic> Barboza &amp; Bianchetti <bold>A</bold> habit, showing the typical lanceolate leaves <bold>B</bold> inflorescence with geniculate pedicels <bold>C</bold> flower, in frontal view <bold>D</bold> globose-depressed fruit <bold>A–C</bold> from Stehmann 6347 <bold>D</bold> from Agra 7268. Photos by J.R. Stehmann. Scale bars: 2 cm (<bold>A</bold>); 1 cm (<bold>B</bold>); 5 mm (<bold>C–D</bold>).</p></caption><graphic xmlns:xlink="http://www.w3.org/1999/xlink" xlink:href="phytokeys-140-125-g002.jpg" position="float" orientation="portrait" xlink:type="simple" id="oo_385143.jpg"><uri content-type="original_file" xlink:type="simple">https://binary.pensoft.net/fig/385143</uri></graphic></fig></tp:treatment-sec><tp:treatment-sec sec-type="distribution" id="SECID0EOOAC"><title>Distribution.</title><p><italic><tp:taxon-name><tp:taxon-name-part taxon-name-part-type="genus" reg="Capsicum">Capsicum</tp:taxon-name-part> <tp:taxon-name-part taxon-name-part-type="species" reg="carassense">carassense</tp:taxon-name-part></tp:taxon-name></italic> is endemic to south-eastern Minas Gerais (Fig. <xref ref-type="fig" rid="F3">3</xref>), growing mainly in the Serra do Caraça and other nearby mountainous areas (Serra do Gandarela, Serra Geral, Serra do Capanema, Serra São Geraldo), between 1000–1390 m elevation.</p><fig id="F3" position="float" orientation="portrait"><object-id xmlns:xlink="http://www.w3.org/1999/xlink" content-type="doi" xlink:type="simple">10.3897/phytokeys.140.47071.figure3</object-id><object-id xmlns:xlink="http://www.w3.org/1999/xlink" content-type="arpha" xlink:type="simple">ACB95F5B-B3ED-5AAB-A132-134475F5EBAC</object-id><label>Figure 3.</label><caption><p>Map showing the distribution of <italic><tp:taxon-name><tp:taxon-name-part taxon-name-part-type="genus" reg="Capsicum">Capsicum</tp:taxon-name-part> <tp:taxon-name-part taxon-name-part-type="species" reg="carassense">carassense</tp:taxon-name-part></tp:taxon-name></italic> (triangle) and <italic><tp:taxon-name><tp:taxon-name-part taxon-name-part-type="genus" reg="Capsicum">C.</tp:taxon-name-part> <tp:taxon-name-part taxon-name-part-type="species" reg="mirabile">mirabile</tp:taxon-name-part></tp:taxon-name></italic> (square) in south-eastern Brazil. Colour map was reproduced and adapted from Google Earth Pro. Abbreviations. <abbrev xmlns:xlink="http://www.w3.org/1999/xlink" xlink:title="Minas Gerais" id="ABBRID0ECAAE" xlink:type="simple">MG</abbrev>, Minas Gerais; <abbrev xmlns:xlink="http://www.w3.org/1999/xlink" xlink:title="Espírito Santo" id="ABBRID0EGAAE" xlink:type="simple">ES</abbrev>, Espirito Santo; <abbrev xmlns:xlink="http://www.w3.org/1999/xlink" xlink:title="Rio de Janeiro" id="ABBRID0EKAAE" xlink:type="simple">RJ</abbrev>, Rio de Janeiro; <abbrev xmlns:xlink="http://www.w3.org/1999/xlink" xlink:title="São Paulo" id="ABBRID0EOAAE" xlink:type="simple">SP</abbrev>, São Paulo.</p></caption><graphic xmlns:xlink="http://www.w3.org/1999/xlink" xlink:href="phytokeys-140-125-g003.jpg" position="float" orientation="portrait" xlink:type="simple" id="oo_385144.jpg"><uri content-type="original_file" xlink:type="simple">https://binary.pensoft.net/fig/385144</uri></graphic></fig></tp:treatment-sec><tp:treatment-sec sec-type="ecology" id="SECID0EXAAE"><title>Ecology.</title><p>The population studied in the field at Serra do Caraça inhabits the understorey of the semi-deciduous montane Atlantic Forest, in a shaded and moist environment. Information about pollination and dispersal is not yet known.</p></tp:treatment-sec><tp:treatment-sec sec-type="phenology" id="SECID0E3AAE"><title>Phenology.</title><p>In flower from October to January, also in May; fruiting in December, February and April.</p></tp:treatment-sec><tp:treatment-sec sec-type="etymology" id="SECID0EBBAE"><title>Etymology.</title><p>The new species is named in allusion to its restricted habitat in the Serra of Caraça and surrounding areas (Minas Gerais, Brazil).</p></tp:treatment-sec><tp:treatment-sec sec-type="Preliminary assessment of conservation status" id="SECID0EGBAE"><title>Preliminary assessment of conservation status.</title><p>Following the IUCN Red List Criteria (<xref ref-type="bibr" rid="B14">IUCN 2019</xref>), this species is considered Endangered (EN) B2 a,b (iii, iv). We suggest this category, because of the species’ very restricted geographic distribution (EOO &lt; 483.4 km<sup>2</sup>, AOO &lt; 32 km<sup>2</sup>), as well as the increasingly degraded habitat quality, especially associated with the extensive iron mining activities in the region (see below).</p></tp:treatment-sec><tp:treatment-sec sec-type="material" id="SECID0EUBAE"><title>Specimens examined.</title><p><bold>Brazil</bold>. <bold>Minas Gerais</bold>: Mun. Catas Altas, Serra do Caraça, near Santa Barbara, trilha a Capela y Gruta de Lourdes, <named-content xmlns:xlink="http://www.w3.org/1999/xlink" content-type="dwc:verbatimCoordinates" xlink:type="simple"><named-content content-type="geo-json" specific-use="{&#34;type&#34;:&#34;Point&#34;,&#34;coordinates&#34;:[-43.479167,-20.094167]}" id="NCID0EBCAE" xlink:type="simple">20°05'39"S, 43°28'45"W</named-content></named-content>, 1430 m elev., 26 Apr 2010 (fr), <italic>M.F. Agra et al. 7268</italic> (BHCB, JPB, RB, UT); Serra do Caraça, ca. 70 km sudeste de Belo Horizonte, próximo ao Mosteiro do Caraça, 17 Nov 1977 (fl), <italic>N.D. da Cruz et al. 6291</italic> (<abbrev xmlns:xlink="http://www.w3.org/1999/xlink" xlink:title="São Paulo" id="ABBRID0EKCAE" xlink:type="simple">SP</abbrev>, RB, UEC); Barão de Cocais, Parque Natural do Caraça (PNC), a 150 m do monastério, perto da Fonte do Bode, 1250 m elev., <named-content xmlns:xlink="http://www.w3.org/1999/xlink" content-type="dwc:verbatimCoordinates" xlink:type="simple"><named-content content-type="geo-json" specific-use="{&#34;type&#34;:&#34;Point&#34;,&#34;coordinates&#34;:[-43.466667,-19.933333]}" id="NCID0ERCAE" xlink:type="simple">19°56'S, 43°28'W</named-content></named-content>, 22 Apr 1986 (fr), <italic>L. Bianchetti et al. 512</italic> (CEN); Barão de Cocais, PNC, 31 May 1992, <italic>L. Bianchetti et al. 1363, 1364, 1367, 1368</italic> (CEN); PNC, muy cerca del monasterio, en el bosquecillo vecino al Fonte de Bode, ca. 1250 m elev., 21 Apr 1986 (fr), <italic>A.T. Hunziker et al. 25206</italic> (CORD); PNC, muy cerca del monasterio, 1250–1300 m elev., 10 Dec 1986 (fl), <italic>A.T. Hunziker et al. 25256</italic> (CORD, BM); Serra do Caraça, 4 Dec 1999 (fl), <italic>R.C. Mota 106</italic> (BHCB); at the same locality, 18 Dec 2002 (fl), <italic>R.C. Mota 2260</italic> (BHCB); at the same locality, 5 Jan 2005 (fl), <italic>R.C. Mota 2653</italic> (BHCB); RPPN Caraça, Trilha para Tanque Grande, 03 Dec 2013 (fr), <italic>J. Ordones et al. 2229</italic> (BHZB); Serra do Caraça, 1600 m elev., 12 Sep 1990 (fl), <italic>J.R. Stehmann et al. s.n.</italic> (ESA 33757); Serra do Caraça, Tanque Grande, 16 Feb 2012 (fr), <italic>J.R. Stehmann &amp; F.S. Faria 6269</italic> (BHCB); na trilha para o Tanque Grande, <named-content xmlns:xlink="http://www.w3.org/1999/xlink" content-type="dwc:verbatimCoordinates" xlink:type="simple"><named-content content-type="geo-json" specific-use="{&#34;type&#34;:&#34;Point&#34;,&#34;coordinates&#34;:[-43.492500,-20.101389]}" id="NCID0ENDAE" xlink:type="simple">20°06'05"S, 43°29'33"W</named-content></named-content>, 1249 m elev., 26 Oct 2014 (fl), <italic>J.R. Stehmann et al. 6344</italic> (BHCB, RB); Mun. Ouro Preto, Mina da Capanema (Mina da Serra Geral), RPPN Vale, near town of Glaura, trail to Cabeza do Macaco, <named-content xmlns:xlink="http://www.w3.org/1999/xlink" content-type="dwc:verbatimCoordinates" xlink:type="simple"><named-content content-type="geo-json" specific-use="{&#34;type&#34;:&#34;Point&#34;,&#34;coordinates&#34;:[-43.584722,-20.217778]}" id="NCID0EXDAE" xlink:type="simple">20°13'04"S, 43°35'05"W</named-content></named-content>, 1691 m elev., 29 Apr 2011 (fr), <italic>M.F. Agra et al. 7340</italic> (BHCB); estrada da torre-Samarco Mineração-Antonio Pereira, 16 Dec 1996 (fl, fr), <italic>M. Brosehel &amp; J. Craig 406</italic> (RB); RPPN Capanema, 19 Oct 2015 (fl), <italic>M.O. Pivari et al. 2768</italic> (BHCB); Mun. Santa Barbara, Serra de Gandarela/C2, <named-content xmlns:xlink="http://www.w3.org/1999/xlink" content-type="dwc:verbatimCoordinates" xlink:type="simple"><named-content content-type="geo-json" specific-use="{&#34;type&#34;:&#34;Point&#34;,&#34;coordinates&#34;:[-43.691278,-20.056667]}" id="NCID0EFEAE" xlink:type="simple">20°3'24"S, 43°41'28.60"W</named-content></named-content>, 1637 m elev., 26 Nov 2008 (fl), <italic>F.F. Carmo &amp; L.C. Ribeiro 3527</italic> (BHCB); Santa Barbara, <named-content xmlns:xlink="http://www.w3.org/1999/xlink" content-type="dwc:verbatimCoordinates" xlink:type="simple"><named-content content-type="geo-json" specific-use="{&#34;type&#34;:&#34;Point&#34;,&#34;coordinates&#34;:[-43.670278,-20.014444]}" id="NCID0EPEAE" xlink:type="simple">20°00'52"S, 43°40'13"W</named-content></named-content>, 1497 m elev., 17 Dec 2014 (fl), <italic>F.D. Gontijo et al. 589</italic> (BHCB); Rio Acima, Serra do Gandarela, <named-content xmlns:xlink="http://www.w3.org/1999/xlink" content-type="dwc:verbatimCoordinates" xlink:type="simple"><named-content content-type="geo-json" specific-use="{&#34;type&#34;:&#34;Point&#34;,&#34;coordinates&#34;:[-43.686667,-20.097778]}" id="NCID0EZEAE" xlink:type="simple">20°05'52"S, 43°41'12"W</named-content></named-content>, 12 Dec 2011 (fl), <italic>C.V. Vidal &amp; R.L. de Paula 1157</italic> (BHCB); Without municipality: habitat in irriguis lapidosis Serra do S. Geraldo, w/d, <italic>C.F.P. von Martius s.n.</italic> (M 0171537).</p></tp:treatment-sec><tp:treatment-sec sec-type="discussion" id="SECID0ECFAE"><title>Discussion.</title><p><italic><tp:taxon-name><tp:taxon-name-part taxon-name-part-type="genus" reg="Capsicum">Capsicum</tp:taxon-name-part> <tp:taxon-name-part taxon-name-part-type="species" reg="carassense">carassense</tp:taxon-name-part></tp:taxon-name></italic> belongs to the Atlantic Forest clade (sensu <xref ref-type="bibr" rid="B11">Carrizo García et al. 2016</xref>, as <tp:taxon-name><tp:taxon-name-part taxon-name-part-type="genus" reg="Capsicum">Capsicum</tp:taxon-name-part> <tp:taxon-name-part taxon-name-part-type="uncertainty-rank">aff.</tp:taxon-name-part> <tp:taxon-name-part taxon-name-part-type="species" reg="mirabile">mirabile</tp:taxon-name-part></tp:taxon-name>). For many years, this species has long been confused with <italic><tp:taxon-name><tp:taxon-name-part taxon-name-part-type="genus" reg="Capsicum">C.</tp:taxon-name-part> <tp:taxon-name-part taxon-name-part-type="species" reg="mirabile">mirabile</tp:taxon-name-part></tp:taxon-name></italic> in herbaria (<xref ref-type="bibr" rid="B10">Bianchetti 1996</xref>, Barboza per. obs.). Both species share similar traits, such as habit, geniculate pedicels at anthesis, number of calyx appendages, the shape and colour of the corolla, colour and pungency of the fruits and blackish seeds. They can be easily distinguished by the indumentum, shape of the major leaf and its length/width ratio, length of the calyx appendages, corolla size and ecology and distribution (see Table <xref ref-type="table" rid="T1">1</xref> for contrasting details).</p><table-wrap id="T1" position="float" orientation="portrait"><label>Table 1.</label><caption><p>Differences between <italic><tp:taxon-name><tp:taxon-name-part taxon-name-part-type="genus" reg="Capsicum">C.</tp:taxon-name-part> <tp:taxon-name-part taxon-name-part-type="species" reg="carassense">carassense</tp:taxon-name-part></tp:taxon-name></italic> and <italic><tp:taxon-name><tp:taxon-name-part taxon-name-part-type="genus" reg="Capsicum">C.</tp:taxon-name-part> <tp:taxon-name-part taxon-name-part-type="species" reg="mirabile">mirabile</tp:taxon-name-part></tp:taxon-name></italic>. Abbreviations. <abbrev xmlns:xlink="http://www.w3.org/1999/xlink" xlink:title="Bahia" id="ABBRID0EWHAE" xlink:type="simple">BA</abbrev>: Bahia, <abbrev xmlns:xlink="http://www.w3.org/1999/xlink" xlink:title="Espírito Santo" id="ABBRID0E1HAE" xlink:type="simple">ES</abbrev>: Espírito Santo, <abbrev xmlns:xlink="http://www.w3.org/1999/xlink" xlink:title="Rio de Janeiro" id="ABBRID0E5HAE" xlink:type="simple">RJ</abbrev>: Rio de Janeiro, <abbrev xmlns:xlink="http://www.w3.org/1999/xlink" xlink:title="São Paulo" id="ABBRID0ECIAE" xlink:type="simple">SP</abbrev>: São Paulo, <abbrev xmlns:xlink="http://www.w3.org/1999/xlink" xlink:title="Minas Gerais" id="ABBRID0EGIAE" xlink:type="simple">MG</abbrev>: Minas Gerais.</p></caption><table id="TID0ELVAG" rules="all"><tbody><tr><th rowspan="1" colspan="1">Character</th><th rowspan="1" colspan="1">
                    <italic><tp:taxon-name><tp:taxon-name-part taxon-name-part-type="genus" reg="Capsicum">Capsicum</tp:taxon-name-part> <tp:taxon-name-part taxon-name-part-type="species" reg="carassense">carassense</tp:taxon-name-part></tp:taxon-name></italic>
                  </th><th rowspan="1" colspan="1">
                    <italic><tp:taxon-name><tp:taxon-name-part taxon-name-part-type="genus" reg="Capsicum">Capsicum</tp:taxon-name-part> <tp:taxon-name-part taxon-name-part-type="species" reg="mirabile">mirabile</tp:taxon-name-part></tp:taxon-name></italic>
                  </th></tr><tr><td rowspan="1" colspan="1">Indumentum</td><td rowspan="1" colspan="1">Moderately to densely pubescent</td><td rowspan="1" colspan="1">Glabrate to sparsely pubescent</td></tr><tr><td rowspan="1" colspan="1">Major leaf shape</td><td rowspan="1" colspan="1">Narrowly elliptical to lanceolate, apex acute to obtuse</td><td rowspan="1" colspan="1">Elliptical to ovate, rarely narrowly elliptical, apex acuminate to long acuminate</td></tr><tr><td rowspan="1" colspan="1">Major leaf length/width ratio</td><td rowspan="1" colspan="1">(4–) 5–10 (–16)</td><td rowspan="1" colspan="1">(2–) 2.5–4 (–4.9)</td></tr><tr><td rowspan="1" colspan="1">Buds colour</td><td rowspan="1" colspan="1">Cream with greenish-yellow tones</td><td rowspan="1" colspan="1">Purple</td></tr><tr><td rowspan="2" colspan="1">Calyx appendages</td><td rowspan="1" colspan="1">Long appendages (2.8–) 3–4 (–5) mm</td><td rowspan="1" colspan="1">Short to long appendages</td></tr><tr><td rowspan="1" colspan="1"/><td rowspan="1" colspan="1">(0.4–) 0.5–1.5 (–3) mm</td></tr><tr><td rowspan="2" colspan="1">Corolla size</td><td rowspan="1" colspan="1">(8–) 10–12 mm long</td><td rowspan="1" colspan="1">(6–) 7.5–12 mm long</td></tr><tr><td rowspan="1" colspan="1">13–20 mm in diameter</td><td rowspan="1" colspan="1">(9–) 10–13 mm in diameter</td></tr><tr><td rowspan="1" colspan="1">Distribution and ecology</td><td rowspan="1" colspan="1">Endemic to Serra do Caraça and surrounding areas (<abbrev xmlns:xlink="http://www.w3.org/1999/xlink" xlink:title="Minas Gerais" id="ABBRID0ECMAE" xlink:type="simple">MG</abbrev>); mostly in semi-deciduous montane forests</td><td rowspan="1" colspan="1">Widely distributed in eastern and southern Brazil (<abbrev xmlns:xlink="http://www.w3.org/1999/xlink" xlink:title="Bahia" id="ABBRID0EKMAE" xlink:type="simple">BA</abbrev>, <abbrev xmlns:xlink="http://www.w3.org/1999/xlink" xlink:title="Espírito Santo" id="ABBRID0EOMAE" xlink:type="simple">ES</abbrev>, <abbrev xmlns:xlink="http://www.w3.org/1999/xlink" xlink:title="Rio de Janeiro" id="ABBRID0ESMAE" xlink:type="simple">RJ</abbrev>, <abbrev xmlns:xlink="http://www.w3.org/1999/xlink" xlink:title="São Paulo" id="ABBRID0EWMAE" xlink:type="simple">SP</abbrev>, <abbrev xmlns:xlink="http://www.w3.org/1999/xlink" xlink:title="Minas Gerais" id="ABBRID0E1MAE" xlink:type="simple">MG</abbrev>); mostly in dense ombrophilous montane forests</td></tr></tbody></table></table-wrap><p><italic><tp:taxon-name><tp:taxon-name-part taxon-name-part-type="genus" reg="Capsicum">Capsicum</tp:taxon-name-part> <tp:taxon-name-part taxon-name-part-type="species" reg="carassense">carassense</tp:taxon-name-part></tp:taxon-name></italic> is a pubescent low shrub with very narrow leaves and large white corollas with purple-spots. The shape and length/width ratio of the leaves of <italic><tp:taxon-name><tp:taxon-name-part taxon-name-part-type="genus" reg="Capsicum">C.</tp:taxon-name-part> <tp:taxon-name-part taxon-name-part-type="species" reg="carassense">carassense</tp:taxon-name-part></tp:taxon-name></italic> are very close to the description of <tp:taxon-name><tp:taxon-name-part taxon-name-part-type="genus" reg="Capsicum">C.</tp:taxon-name-part> <tp:taxon-name-part taxon-name-part-type="species" reg="mirabile">mirabile</tp:taxon-name-part> <tp:taxon-name-part taxon-name-part-type="infraspecific-rank">var.</tp:taxon-name-part> <tp:taxon-name-part taxon-name-part-type="variety" reg="grandiflorum">grandiflorum</tp:taxon-name-part></tp:taxon-name> Sendtn. (<xref ref-type="bibr" rid="B25">Sendtner 1846</xref>) but Sendtner also stated that this variety had “floribus majoribus” and “planta glaberrima”. The diameter of the corolla measured in three flowers in the F neg. 2871 of the destroyed varietal holotype (Sellow 209, Herb. Reg. Berolinense) is not more than 1 cm (<ext-link xmlns:xlink="http://www.w3.org/1999/xlink" xlink:type="simple" ext-link-type="uri" xlink:href="https://collections-botany.fieldmuseum.org/project/6454">https://collections-botany.fieldmuseum.org/project/6454</ext-link>), thus these two traits, size of the corolla and lack of pubescence fit with the concept of <italic><tp:taxon-name><tp:taxon-name-part taxon-name-part-type="genus" reg="Capsicum">C.</tp:taxon-name-part> <tp:taxon-name-part taxon-name-part-type="species" reg="mirabile">mirabile</tp:taxon-name-part></tp:taxon-name></italic> rather than <italic><tp:taxon-name><tp:taxon-name-part taxon-name-part-type="genus" reg="Capsicum">C.</tp:taxon-name-part> <tp:taxon-name-part taxon-name-part-type="species" reg="carassense">carassense</tp:taxon-name-part></tp:taxon-name></italic>.</p><p><italic><tp:taxon-name><tp:taxon-name-part taxon-name-part-type="genus" reg="Capsicum">Capsicum</tp:taxon-name-part> <tp:taxon-name-part taxon-name-part-type="species" reg="carassense">carassense</tp:taxon-name-part></tp:taxon-name></italic> and <italic><tp:taxon-name><tp:taxon-name-part taxon-name-part-type="genus" reg="Capsicum">C.</tp:taxon-name-part> <tp:taxon-name-part taxon-name-part-type="species" reg="mirabile">mirabile</tp:taxon-name-part></tp:taxon-name></italic> differ in geographic distribution, with the former inhabiting mostly the understorey of the semi-deciduous montane forests of the southernmost areas of the Espinhaço Range in Minas Gerais, while the latter has a wider distribution (<xref ref-type="bibr" rid="B4">Barboza and Bianchetti 2005</xref>), growing mostly along the dense ombrophilous montane forest of south-eastern Brazil, an area characterised by high rainfall and humidity and the absence of a pronounced dry season (<xref ref-type="bibr" rid="B26">Silva Magnago et al. 2007</xref>). Both species have a contact zone at the municipalities of Mariana and Ouro Preto, in the Serra do Itacolomi, where <italic><tp:taxon-name><tp:taxon-name-part taxon-name-part-type="genus" reg="Capsicum">C.</tp:taxon-name-part> <tp:taxon-name-part taxon-name-part-type="species" reg="carassense">carassense</tp:taxon-name-part></tp:taxon-name></italic>, as well as two other species, <italic><tp:taxon-name><tp:taxon-name-part taxon-name-part-type="genus" reg="Capsicum">C.</tp:taxon-name-part> <tp:taxon-name-part taxon-name-part-type="species" reg="mirabile">mirabile</tp:taxon-name-part></tp:taxon-name></italic> and <italic><tp:taxon-name><tp:taxon-name-part taxon-name-part-type="genus" reg="Capsicum">C.</tp:taxon-name-part> <tp:taxon-name-part taxon-name-part-type="species" reg="villosum">villosum</tp:taxon-name-part></tp:taxon-name></italic> Sendtn., were recorded. There is no information about edaphic preferences for these species, nor possible events of hybridisation in this contact area.</p><p>All collections of the new species come from the Iron Quadrangle in Minas Gerais, except one historical Martius specimen at M [M!, photo n° 6522 at F!], collected in the Serra de São Geraldo between Mariana and Presídio de São João Batista (today the municipality of Visconde do Rio Branco). This material, a syntype of <italic><tp:taxon-name><tp:taxon-name-part taxon-name-part-type="genus" reg="Capsicum">C.</tp:taxon-name-part> <tp:taxon-name-part taxon-name-part-type="species" reg="mirabile">mirabile</tp:taxon-name-part></tp:taxon-name></italic> (<xref ref-type="bibr" rid="B25">Sendtner 1846</xref>), was examined when <xref ref-type="bibr" rid="B3">Barboza (2011)</xref> lectotypified <italic><tp:taxon-name><tp:taxon-name-part taxon-name-part-type="genus" reg="Capsicum">C.</tp:taxon-name-part> <tp:taxon-name-part taxon-name-part-type="species" reg="mirabile">mirabile</tp:taxon-name-part></tp:taxon-name></italic>. She stated that “the third syntype […] is unusually pubescent for this species”. Here, we re-examined this specimen housed at M (M–0171537) and concluded that it actually belongs to <italic><tp:taxon-name><tp:taxon-name-part taxon-name-part-type="genus" reg="Capsicum">C.</tp:taxon-name-part> <tp:taxon-name-part taxon-name-part-type="species" reg="carassense">carassense</tp:taxon-name-part></tp:taxon-name></italic>.</p><p>The relationships amongst the species belonging to the Atlantic Forest clade appear to be fully resolved and an apparent phase of rapid speciation has been suggested for this lineage (<xref ref-type="bibr" rid="B11">Carrizo García et al. 2016</xref>). In spite of the morphological similarity between <italic><tp:taxon-name><tp:taxon-name-part taxon-name-part-type="genus" reg="Capsicum">C.</tp:taxon-name-part> <tp:taxon-name-part taxon-name-part-type="species" reg="carassense">carassense</tp:taxon-name-part></tp:taxon-name></italic> and <italic><tp:taxon-name><tp:taxon-name-part taxon-name-part-type="genus" reg="Capsicum">C.</tp:taxon-name-part> <tp:taxon-name-part taxon-name-part-type="species" reg="mirabile">mirabile</tp:taxon-name-part></tp:taxon-name></italic>, these species are not closely related phylogenetically, as <italic><tp:taxon-name><tp:taxon-name-part taxon-name-part-type="genus" reg="Capsicum">C.</tp:taxon-name-part> <tp:taxon-name-part taxon-name-part-type="species" reg="carassense">carassense</tp:taxon-name-part></tp:taxon-name></italic> (as <tp:taxon-name><tp:taxon-name-part taxon-name-part-type="genus" reg="Capsicum">Capsicum</tp:taxon-name-part> <tp:taxon-name-part taxon-name-part-type="uncertainty-rank">aff.</tp:taxon-name-part> <tp:taxon-name-part taxon-name-part-type="species" reg="mirabile">mirabile</tp:taxon-name-part></tp:taxon-name> in <xref ref-type="bibr" rid="B11">Carrizo García et al. 2016</xref>) is not sister to <italic><tp:taxon-name><tp:taxon-name-part taxon-name-part-type="genus" reg="Capsicum">C.</tp:taxon-name-part> <tp:taxon-name-part taxon-name-part-type="species" reg="mirabile">mirabile</tp:taxon-name-part></tp:taxon-name></italic>, but occurs in a different subclade of the Atlantic Forest clade. In the analysis of <xref ref-type="bibr" rid="B11">Carrizo García et al. (2016)</xref>, <italic><tp:taxon-name><tp:taxon-name-part taxon-name-part-type="genus" reg="Capsicum">C.</tp:taxon-name-part> <tp:taxon-name-part taxon-name-part-type="species" reg="mirabile">mirabile</tp:taxon-name-part></tp:taxon-name></italic> appears closest to <tp:taxon-name><tp:taxon-name-part taxon-name-part-type="genus" reg="Capsicum">C.</tp:taxon-name-part> <tp:taxon-name-part taxon-name-part-type="species" reg="villosum">villosum</tp:taxon-name-part> <tp:taxon-name-part taxon-name-part-type="infraspecific-rank">var.</tp:taxon-name-part> <tp:taxon-name-part taxon-name-part-type="variety" reg="muticum">muticum</tp:taxon-name-part></tp:taxon-name> Sendtn.</p><p>The new species deserves conservation attention, because few populations are known and most of them are distributed in the Iron Quadrangle and associated with remnants of native forests. This area was assessed as priority for conservation in the state of Minas Gerais (<xref ref-type="bibr" rid="B12">Drummond et al. 2005</xref>), with high animal and plant diversity and extensive threats, especially from iron mining activities (<xref ref-type="bibr" rid="B15">Jacobi et al. 2011</xref>, <xref ref-type="bibr" rid="B23">Salles et al. 2018</xref>). The impacts on native vegetation, especially forests, are high because of the activities associated with iron and bauxite mining as the building of dams and urban expansion, all increase deforestation pressures at regional-scale (<xref ref-type="bibr" rid="B27">Sonter et al. 2014</xref>).</p></tp:treatment-sec><ref-list><ref id="B14"><mixed-citation xmlns:xlink="http://www.w3.org/1999/xlink" xlink:type="simple"><institution xlink:type="simple">IUCN</institution> (<year>2019</year>) Guidelines for Using the IUCN Red List Categories and Criteria. Version 14. Prepared by the Standards and Petitions Committee. Retrieved from <ext-link xlink:type="simple" ext-link-type="uri" xlink:href="http://www.iucnredlist.org/documents/RedListGuidelines.pdf">http://www.iucnredlist.org/documents/RedListGuidelines.pdf</ext-link> [accessed: 7 December 2019]</mixed-citation></ref><ref id="B11"><mixed-citation xmlns:xlink="http://www.w3.org/1999/xlink" xlink:type="simple"><person-group><name name-style="western"><surname>Carrizo García</surname><given-names>C</given-names></name><name name-style="western"><surname>Sehr</surname><given-names>EM</given-names></name><name name-style="western"><surname>Barfuss</surname><given-names>MHJ</given-names></name><name name-style="western"><surname>Barboza</surname><given-names>GE</given-names></name><name name-style="western"><surname>Samuel</surname><given-names>R</given-names></name><name name-style="western"><surname>Moscone</surname><given-names>EA</given-names></name><name name-style="western"><surname>Ehrendorfer</surname><given-names>F</given-names></name></person-group> (<year>2016</year>) <article-title>Phylogenetic relationships, diversification and expansion of chili peppers (<italic><tp:taxon-name><tp:taxon-name-part taxon-name-part-type="genus">Capsicum</tp:taxon-name-part></tp:taxon-name></italic>, <tp:taxon-name><tp:taxon-name-part taxon-name-part-type="family">Solanaceae</tp:taxon-name-part></tp:taxon-name>).</article-title><source>Annals of Botany</source><volume>118</volume>(<issue>1</issue>): <fpage>35</fpage>–<lpage>51</lpage>. <ext-link xlink:type="simple" ext-link-type="doi" xlink:href="10.1093/aob/mcw079">https://doi.org/10.1093/aob/mcw079</ext-link></mixed-citation></ref><ref id="B10"><mixed-citation xmlns:xlink="http://www.w3.org/1999/xlink" xlink:type="simple"><person-group><name name-style="western"><surname>Bianchetti</surname><given-names>LB</given-names></name></person-group> (<year>1996</year>) Aspectos morfológicos, ecológicos e biogeográficos de dez taxons de <italic><tp:taxon-name><tp:taxon-name-part taxon-name-part-type="genus">Capsicum</tp:taxon-name-part></tp:taxon-name></italic> (<tp:taxon-name><tp:taxon-name-part taxon-name-part-type="family">Solanaceae</tp:taxon-name-part></tp:taxon-name>) ocorrentes no Brasil. MS Thesis, Universidade de Brasilia, Brazil. <ext-link xlink:type="simple" ext-link-type="doi" xlink:href="10.1590/S0102-33061996000200011">https://doi.org/10.1590/S0102-33061996000200011</ext-link></mixed-citation></ref><ref id="B25"><mixed-citation xmlns:xlink="http://www.w3.org/1999/xlink" xlink:type="simple"><person-group><name name-style="western"><surname>Sendtner</surname><given-names>O</given-names></name></person-group> (<year>1846</year>) <article-title><tp:taxon-name><tp:taxon-name-part taxon-name-part-type="family">Solanaceae</tp:taxon-name-part></tp:taxon-name> et <tp:taxon-name><tp:taxon-name-part taxon-name-part-type="tribe">Cestrineae</tp:taxon-name-part></tp:taxon-name>.</article-title><source>Flora Brasiliensis</source><volume>10</volume>: <fpage>1</fpage>–<lpage>231</lpage>.</mixed-citation></ref><ref id="B4"><mixed-citation xmlns:xlink="http://www.w3.org/1999/xlink" xlink:type="simple"><person-group><name name-style="western"><surname>Barboza</surname><given-names>GE</given-names></name><name name-style="western"><surname>Bianchetti</surname><given-names>LB</given-names></name></person-group> (<year>2005</year>) <article-title>Three new species of <italic><tp:taxon-name><tp:taxon-name-part taxon-name-part-type="genus">Capsicum</tp:taxon-name-part></tp:taxon-name></italic> (<tp:taxon-name><tp:taxon-name-part taxon-name-part-type="family">Solanaceae</tp:taxon-name-part></tp:taxon-name>) and a key to the wild species from Brazil.</article-title><source>Systematic Botany</source><volume>30</volume>(<issue>4</issue>): <fpage>863</fpage>–<lpage>871</lpage>. <ext-link xlink:type="simple" ext-link-type="doi" xlink:href="10.1600/036364405775097905">https://doi.org/10.1600/036364405775097905</ext-link></mixed-citation></ref><ref id="B26"><mixed-citation xmlns:xlink="http://www.w3.org/1999/xlink" xlink:type="simple"><person-group><name name-style="western"><surname>Silva Magnago</surname><given-names>LF</given-names></name><name name-style="western"><surname>Moreira</surname><given-names>de Assis A</given-names></name><name name-style="western"><surname>Queiroz Boudet Fernandes</surname><given-names>H</given-names></name></person-group> (<year>2007</year>) Floresta Ombrófila Densa Submontana, Montana e Alto-montana. In: Simonelli M, Nicoletti de Fraga C (Orgs) Espécies da Flora Ameaçadas de Extinção no Estado do Espírito Santo. Instituto de Pesquisas da Mata Atlantica, Vitória, 45–50.</mixed-citation></ref><ref id="B3"><mixed-citation xmlns:xlink="http://www.w3.org/1999/xlink" xlink:type="simple"><person-group><name name-style="western"><surname>Barboza</surname><given-names>GE</given-names></name></person-group> (<year>2011</year>) <article-title>Lectotypifications, synonymy, and a new name in <italic><tp:taxon-name><tp:taxon-name-part taxon-name-part-type="genus">Capsicum</tp:taxon-name-part></tp:taxon-name></italic> (<tp:taxon-name><tp:taxon-name-part taxon-name-part-type="subfamily">Solanoideae</tp:taxon-name-part></tp:taxon-name>, <tp:taxon-name><tp:taxon-name-part taxon-name-part-type="family">Solanaceae</tp:taxon-name-part></tp:taxon-name>).</article-title><source>PhytoKeys</source><volume>2</volume>(<issue>0</issue>): <fpage>23</fpage>–<lpage>38</lpage>. <ext-link xlink:type="simple" ext-link-type="doi" xlink:href="10.3897/phytokeys.2.730">https://doi.org/10.3897/phytokeys.2.730</ext-link></mixed-citation></ref><ref id="B12"><mixed-citation xmlns:xlink="http://www.w3.org/1999/xlink" xlink:type="simple"><person-group><name name-style="western"><surname>Drummond</surname><given-names>GM</given-names></name><name name-style="western"><surname>Martins</surname><given-names>CS</given-names></name><name name-style="western"><surname>Machado</surname><given-names>ABM</given-names></name><name name-style="western"><surname>Sebaio</surname><given-names>FA</given-names></name><name name-style="western"><surname>Antonini</surname><given-names>Y</given-names></name></person-group> (<year>2005</year>) <source>Biodiversidade em Minas Gerais: um atlas para sua conservação.</source><publisher-name>Fundação Biodiversitas</publisher-name>, <publisher-loc>Belo Horizonte</publisher-loc>, <size units="page">222 pp</size>.</mixed-citation></ref><ref id="B15"><mixed-citation xmlns:xlink="http://www.w3.org/1999/xlink" xlink:type="simple"><person-group><name name-style="western"><surname>Jacobi</surname><given-names>CM</given-names></name><name name-style="western"><surname>Carmo</surname><given-names>FF</given-names></name><name name-style="western"><surname>Campos</surname><given-names>IC</given-names></name></person-group> (<year>2011</year>) <article-title>Soaring extinction threats to endemic plants in Brazilian metal-rich regions.</article-title><source>Ambio</source><volume>40</volume>(<issue>5</issue>): <fpage>540</fpage>–<lpage>543</lpage>. <ext-link xlink:type="simple" ext-link-type="doi" xlink:href="10.1007/s13280-011-0151-7">https://doi.org/10.1007/s13280-011-0151-7</ext-link></mixed-citation></ref><ref id="B23"><mixed-citation xmlns:xlink="http://www.w3.org/1999/xlink" xlink:type="simple"><person-group><name name-style="western"><surname>Salles</surname><given-names>DM</given-names></name><name name-style="western"><surname>Carmo</surname><given-names>FF</given-names></name><name name-style="western"><surname>Jacobi</surname><given-names>CM</given-names></name></person-group> (<year>2018</year>) <article-title>Habitat loss challenges the conservation of endemic plants in mining-targeted Brazilian mountains.</article-title><source>Environmental Conservation</source><volume>46</volume>: <fpage>1</fpage>–<lpage>7</lpage>. <ext-link xlink:type="simple" ext-link-type="doi" xlink:href="10.1017/S0376892918000401">https://doi.org/10.1017/S0376892918000401</ext-link></mixed-citation></ref><ref id="B27"><mixed-citation xmlns:xlink="http://www.w3.org/1999/xlink" xlink:type="simple"><person-group><name name-style="western"><surname>Sonter</surname><given-names>LJ</given-names></name><name name-style="western"><surname>Barrett</surname><given-names>DJ</given-names></name><name name-style="western"><surname>Soares-Filho</surname><given-names>BS</given-names></name><name name-style="western"><surname>Moran</surname><given-names>CJ</given-names></name></person-group> (<year>2014</year>) <article-title>Global demand for steel drives extensive land-use change in Brazil’s Iron Quadrangle.</article-title><source>Global Environmental Change</source><volume>26</volume>: <fpage>63</fpage>–<lpage>72</lpage>. <ext-link xlink:type="simple" ext-link-type="doi" xlink:href="10.1016/j.gloenvcha.2014.03.014">https://doi.org/10.1016/j.gloenvcha.2014.03.014</ext-link></mixed-citation></ref></ref-list></tp:taxon-treatment>
