# Supplementary material for: Capsicum carassense (Solanaceae), a new species from the Brazilian Atlantic Forest
Source: PhytoKeys. 2020 Mar 4;140:125–38. doi: 10.3897/phytokeys.140.47071 (PMC7066267; doi:10.3897/phytokeys.140.47071)
Supplement: Supplementary material 1 [file phytokeys-140-125-s001.csv]

HERBARIUM	CATEGORY	ACCESION	BARCODE	COLLECTOR	PREFIX	NUMBER	SUFFIX	ADDCOLL	TYPE	TYPE OF	DAY	MONTH	YEAR	DATERES	FAMILY	GENUS	SP1	AUTHOR 1	CONTINENT	REGION	COUNTRY	MAJOR AREA	MINOR AREA	GAZETTEER	LOC NOTES	PLANT DESC	HABITATTXT	LAT	NS	LONG	EW	LLUNIT	LATDEC	LONGDEC	ALT	ALTMAX	ALTRES	VERNACULAR	LANGUAGE
BHCB	Herbarium sheet	174038	BHCB0019940_1	"Stehmann, J.R."		6347		"Giacomin, L.L., Barboza, G.E. & Knapp, S.	Holotype	Capsicum carassense Barboza & Bianchetti	26	10	2014		Solanaceae	Capsicum	carassense	Barboza et Bianchetti	South America	Southern South America	Brazil	Minas Gerais	Catas Altas	RPPN Serra do Caraça	trilha da gruta de Lourdes, após a capelinha	Arbusto ca 2 m alt., ramos finos; flores esbranquicadas com manchas purpuras	no sub-bosque da Floresta Estacional Semidecidual Montana, em area umida proxima de corrego	20.0541	S	43.2852	W	DMS			1386
BHCB	Herbarium sheet	174038	BHCB0019940_2	"Stehmann, J.R."		6347		"Giacomin, L.L., Barboza, G.E. & Knapp, S.	Holotype	Capsicum carassense Barboza & Bianchetti	26	10	2014		Solanaceae	Capsicum	carassense	Barboza et Bianchetti	South America	Southern South America	Brazil	Minas Gerais	Catas Altas	RPPN Serra do Caraça	trilha da gruta de Lourdes, após a capelinha	Arbusto ca 2 m alt., ramos finos; flores esbranquicadas com manchas purpuras	no sub-bosque da Floresta Estacional Semidecidual Montana, em area umida proxima de corrego	20.0541	S	43.2852	W	DMS			1386
CORD	Herbarium sheet		CORD 00006968	"Stehmann, J.R."		6347		"Giacomin, L.L., Barboza, G.E. & Knapp, S.	Isotype	Capsicum carassense Barboza & Bianchetti	26	10	2014		Solanaceae	Capsicum	carassense	Barboza et Bianchetti	South America	Southern South America	Brazil	Minas Gerais	Catas Altas	RPPN Serra do Caraça	trilha da gruta de Lourdes, após a capelinha	Arbusto ca 2 m alt., ramos finos; flores esbranquicadas com manchas purpuras	no sub-bosque da Floresta Estacional Semidecidual Montana, em area umida proxima de corrego	20.0541	S	43.2852	W	DMS			1386
RB	Herbarium sheet	674586	RB01220059	"Stehmann, J.R."		6347		"Giacomin, L.L., Barboza, G.E. & Knapp, S.	Isotype	Capsicum carassense Barboza & Bianchetti	26	10	2014		Solanaceae	Capsicum	carassense	Barboza et Bianchetti	South America	Southern South America	Brazil	Minas Gerais	Catas Altas	RPPN Serra do Caraça	trilha da gruta de Lourdes, após a capelinha	Arbusto ca 2 m alt., ramos finos; flores esbranquicadas com manchas purpuras	no sub-bosque da Floresta Estacional Semidecidual Montana, em area umida proxima de corrego	20.0541	S	43.2852	W	DMS			1386
MBM	Herbarium sheet			"Stehmann, J.R."		6347		"Giacomin, L.L., Barboza, G.E. & Knapp, S.	Isotype	Capsicum carassense Barboza & Bianchetti	26	10	2014		Solanaceae	Capsicum	carassense	Barboza et Bianchetti	South America	Southern South America	Brazil	Minas Gerais	Catas Altas	RPPN Serra do Caraça	trilha da gruta de Lourdes, após a capelinha	Arbusto ca 2 m alt., ramos finos; flores esbranquicadas com manchas purpuras	no sub-bosque da Floresta Estacional Semidecidual Montana, em area umida proxima de corrego	20.0541	S	43.2852	W	DMS			1386
BHCB	Herbarium sheet	150867	BHCB002170	"Agra, M.F."		7268		"Bohs, L., Giacomin, L.L., Stehmann, J.R. & Rodrigues, I.M.C."			26	4	2010		Solanaceae	Capsicum	carassense	Barboza et Bianchetti	South America	Southern South America	Brazil	Minas Gerais	Catas Altas	"Serra do Caraça, near Santa Barbara, trilha a Capela y Gruta de Lourdes"		Single-stemmed shrub ca. 1.5-2 m tall. Plants sparsely pubescent with reddish hairs. Fruits green, hanging, not pungent		20.0539	S	43.2845	W	DMS	-20.094028	-43.479167	1430
RB	Herbarium sheet	550850	RB00717946	"Agra, M.F."		7268		"Bohs, L., Giacomin, L.L., Stehmann, J.R. & Rodrigues, I.M.C."			26	4	2010		Solanaceae	Capsicum	carassense	Barboza et Bianchetti	South America	Southern South America	Brazil	Minas Gerais	Catas Altas	"Serra do Caraça, near Santa Barbara, trilha a Capela y Gruta de Lourdes"		Single-stemmed shrub ca. 1.5-2 m tall. Plants sparsely pubescent with reddish hairs. Fruits green, hanging, not pungent		20.0539	S	43.2845	W	DMS	-20.094028	-43.479167	1430
UT	Herbarium sheet			"Agra, M.F."		7268		"Bohs, L., Giacomin, L.L., Stehmann, J.R. & Rodrigues, I.M.C."			26	4	2010		Solanaceae	Capsicum	carassense	Barboza et Bianchetti	South America	Southern South America	Brazil	Minas Gerais	Catas Altas	"Serra do Caraça, near Santa Barbara, trilha a Capela y Gruta de Lourdes"		Single-stemmed shrub ca. 1.5-2 m tall. Plants sparsely pubescent with reddish hairs. Fruits green, hanging, not pungent		20.0539	S	43.2845	W	DMS	-20.094028	-43.479167	1430
JPB	Herbarium sheet			"Agra, M.F."		7268		"Bohs, L., Giacomin, L.L., Stehmann, J.R. & Rodrigues, I.M.C."			26	4	2010		Solanaceae	Capsicum	carassense	Barboza et Bianchetti	South America	Southern South America	Brazil	Minas Gerais	Catas Altas	"Serra do Caraça, near Santa Barbara, trilha a Capela y Gruta de Lourdes"		Single-stemmed shrub ca. 1.5-2 m tall. Plants sparsely pubescent with reddish hairs. Fruits green, hanging, not pungent		20.0539	S	43.2845	W	DMS	-20.094028	-43.479167	1430
SP	Herbarium sheet	153349		"da Cruz, N.D."		6291		"Shepherd, G.J. et al."			17	11	1977		Solanaceae	Capsicum	carassense	Barboza et Bianchetti	South America	Southern South America	Brazil	Minas Gerais	Catas Altas	"Serra do Caraça, ca. 70 km suleste de Belo Horizonte, próximo ao Mosteiro do Caraça"		Sub-arbusto até 80 cm; flor branca com manchas vinosas na parte interna
RB	Herbarium sheet	186405	RB00722017	"da Cruz, N.D."		6291		"Shepherd, G.J. et al."			17	11	1977		Solanaceae	Capsicum	carassense	Barboza et Bianchetti	South America	Southern South America	Brazil	Minas Gerais	Catas Altas	"Serra do Caraça, ca. 70 km suleste de Belo Horizonte, próximo ao Mosteiro do Caraça"		Sub-arbusto até 80 cm; flor branca com manchas vinosas na parte interna
UEC	Herbarium sheet	181190	UEC047625	"Cruz, N.D. da"		6291		"Shepherd, G.J. et al."			17	11	1977		Solanaceae	Capsicum	carassense	Barboza et Bianchetti	South America	Southern South America	Brazil	Minas Gerais	Catas Altas	"Serra do Caraça, ca. 70 km suleste de Belo Horizonte, próximo ao Mosteiro do Caraça"		Sub-arbusto até 80 cm; flor branca com manchas vinosas na parte interna
CEN	Herbarium sheet		CEN00010268	"Bianchetti, L.deB."		512		"Hunziker, A.T., Casali, V. & Silva, G.P."			22	4	1986		Solanaceae	Capsicum	carassense	Barboza et Bianchetti	South America	Southern South America	Brazil	Minas Gerais	Catas Altas	"Barão de Cocais, Parque Natural do Caraça (PNC), a 150 m do monastério, perto da Fonte do Bode"		Unicata com 1 fruto. Coletado como germoplasma.		19.56	S	43.28	W	DM	-19.93333	-43.46667	1250
CEN	Herbarium sheet		CEN00113184	"Bianchetti, L.deB."		1363		"Casali, V. & Boiteaux, L."			31	5	1992		Solanaceae	Capsicum	carassense	Barboza et Bianchetti	South America	Southern South America	Brazil	Minas Gerais	Catas Altas	"Parque Natural do Caraça"	Parque Natural do Caraça. Próximo da Ponte do Bode	arbusto raquítico de até 60cm de alt.	Mata baixa muito perturbada, provavelmente roçada anualmente	19.53	S	43.33	W	DM			1250
CEN	Herbarium sheet		CEN00113185	"Bianchetti, L.deB."		1364					31	5	1992		Solanaceae	Capsicum	carassense	Barboza et Bianchetti	South America	Southern South America	Brazil	Minas Gerais	Catas Altas	"Parque Natural do Caraça"	Parque Natural do Caraça. Próximo da Ponte do Bode	Sem flores, e cultivada em casa de vegetação na Embrapa/Cenargen, em Brasília. Corola branca com manchas arroxeadas em cada lobo.	Mata baixa muito perturbada, provavelmente roçada anualmente								1250
CEN	Herbarium sheet		CEN00113186	"Bianchetti, L.deB."		1367					31	5	1992		Solanaceae	Capsicum	carassense	Barboza et Bianchetti	South America	Southern South America	Brazil	Minas Gerais	Catas Altas	"Parque Natural do Caraça"	Parque Natural do Caraça. Próximo da Ponte do Bode	Sem flores, e cultivada em casa de vegetação na Embrapa/Cenargen, em Brasília. Corola branca com manchas arroxeadas em cada lobo.	Mata baixa muito perturbada, provavelmente roçada anualmente								1250
CEN	Herbarium sheet		CEN00113187	"Bianchetti, L.deB."		1368					31	5	1992		Solanaceae	Capsicum	carassense	Barboza et Bianchetti	South America	Southern South America	Brazil	Minas Gerais	Catas Altas	"Parque Natural do Caraça"	Parque Natural do Caraça. Próximo da Ponte do Bode		Mata baixa muito perturbada, provavelmente roçada anualmente								1250
CORD	Herbarium sheet		CORD 000097482	"Hunziker, A.T."		25206					21	4	1986		Solanaceae	Capsicum	carassense	Barboza et Bianchetti	South America	Southern South America	Brazil	Minas Gerais	Catas Altas	"Parque Natural do Caraça, muy cerca del monasterio, en el bosquecillo vecino al Fonte de Bode"		Plantas 0.5-0.7 m; cáliz con 5 dientes horizontales más largos que la parte soldada; frutos solitarios pendientes, esférico-deprimido, con ca. 7 semillas	En restos de bosque en galería								1250		ca.
CORD	Herbarium sheet		CORD 000097484 (Hoja A)	"Hunziker, A.T."		25256					10	12	1986		Solanaceae	Capsicum	carassense	Barboza et Bianchetti	South America	Southern South America	Brazil	Minas Gerais	Catas Altas	"Parque Natural do Caraça, muy cerca del monasterio"											1250	1300
CORD	Herbarium sheet		CORD 000097485 (Hoja B)	"Hunziker, A.T."		25256					10	12	1986		Solanaceae	Capsicum	carassense	Barboza et Bianchetti	South America	Southern South America	Brazil	Minas Gerais	Catas Altas	"Parque Natural do Caraça, muy cerca del monasterio"											1250	1300
BM	Herbarium sheet			"Hunziker, A.T."		25256					10	12	1986		Solanaceae	Capsicum	carassense	Barboza et Bianchetti	South America	Southern South America	Brazil	Minas Gerais	Catas Altas	"Parque Natural do Caraça, muy cerca del monasterio"											1250	1300
BHCB	Herbarium sheet	53407		"Mota, R.C. da"		106					4	12	1999		Solanaceae	Capsicum	carassense	Barboza et Bianchetti	South America	Southern South America	Brazil	Minas Gerais	Catas Altas	"Serra do Caraça"		Flores verde-claras com manchas marrons; estames verdes	Em beira de mata						-20.07469940	-43.40750122
BHCB	Herbarium sheet	88695		"Mota, R.C. da"		2260					18	12	2002		Solanaceae	Capsicum	carassense	Barboza et Bianchetti	South America	Southern South America	Brazil	Minas Gerais	Catas Altas	"Serra do Caraça"		Arbusto; cálice verde; corola acastanhada com margens creme; anteras verdes; frutos imaturos verdes	Planta coletada em borda de mata semidecídua						-20.07469940	-43.40750122
BHCB	Herbarium sheet	92532		"Mota, R.C. da"		2653					5	1	2005		Solanaceae	Capsicum	carassense	Barboza et Bianchetti	South America	Southern South America	Brazil	Minas Gerais	Catas Altas	"Serra do Caraça"		Arbusto; cálice verde; corola verde-clara com manchas verde-escuras	Planta coletada em borda de mata de galeria						-20.07469940	-43.40750122
BHZB	Herbarium sheet	10398		"Ordones, J."		2229					3	12	2013		Solanaceae	Capsicum	carassense	Barboza et Bianchetti	South America	Southern South America	Brazil	Minas Gerais	Catas Altas	"RPPN Caraça, Trilha para Tanque Grande"									-20.0746994	-43.4075012
BHCB	Herbarium sheet			"Ordones, J."		2229					3	12	2013		Solanaceae	Capsicum	carassense	Barboza et Bianchetti	South America	Southern South America	Brazil	Minas Gerais	Catas Altas	"RPPN Caraça, Trilha para Tanque Grande"									-20.0746994	-43.4075012
BHCB	Herbarium sheet	178214		"Stehmann, J.R."		6269		"Faria, F.S."			16	2	2012		Solanaceae	Capsicum	carassense	Barboza et Bianchetti	South America	Southern South America	Brazil	Minas Gerais	Catas Altas	"Serra do Caraça, Tanque Grande"			Sub-bosque da Floresta Estacional Semidecidual
BHCB	Herbarium sheet	174035		"Stehmann, J.R."		6344		"Giacomin, L.L., Barboza, G.E. & Knapp, S."			26	10	2014		Solanaceae	Capsicum	carassense	Barboza et Bianchetti	South America	Southern South America	Brazil	Minas Gerais	Catas Altas	"na trilha para o Tanque Grande"			no sub-bosque da Floresta Estacional Semidecidual Montana	20.0605	S	43.3505	W	DMS	-20.101361	-43.4925	1249
RB	Herbarium sheet	674583	RB01220044	"Stehmann, J.R."		6344		"Giacomin, L.L., Barboza, G.E. & Knapp, S."			26	10	2014		Solanaceae	Capsicum	carassense	Barboza et Bianchetti	South America	Southern South America	Brazil	Minas Gerais	Catas Altas	"na trilha para o Tanque Grande"			no sub-bosque da Floresta Estacional Semidecidual Montana	20.0605	S	43.3505	W	DMS	-20.101361	-43.4925	1249
BHCB	Herbarium sheet	152756		"Agra, M.F."		7340		"Bohs, L., Giacomin, L.L., Borsali, E.F., Kamino, L. & Cunha, W."			29	4	2011		Solanaceae	Capsicum	carassense	Barboza et Bianchetti	South America	Southern South America	Brazil	Minas Gerais	Ouro Preto	"Mina da Capanema (Mina da Serra Geral), RPPN Vale, near town of Glaura, trail to Cabeza do Macaco"		Single-stemmed shrub ca. 1 m alt. Fruits dark green, dull or shiny on surface, hanging down. Fruiting calyx lobes star as flanges, then attenuate to linear appendages.	Campos rupestres composed of outcrops of quartzite. In wet areas surroundes by rock outcrops	20.1304	S	43.3505	W	DMS			1691
RB	Herbarium sheet	338484	RB00722077	"Brosehel, M."		406		"Craig, J."			16	12	1996		Solanaceae	Capsicum	carassense	Barboza et Bianchetti	South America	Southern South America	Brazil	Minas Gerais	Ouro Preto	"estrada da torre-Samarco Mineração-Antonio Pereira"		Arbusto 1 m. Flores marfins maculadas de marrom; folhas com esparsos pelos tectores unisseriados nas margens e nervuras centrais	Campo ferruginoso
BHCB	Herbarium sheet	179224		"Pivari, M.O."		2768		"Paiva, J.A., Tomich, S. & Nascimiento, L."			19	10	2015		Solanaceae	Capsicum	carassense	Barboza et Bianchetti	South America	Southern South America	Brazil	Minas Gerais	Ouro Preto	"RPPN Capanema"		Arbusto ca. 1.2 m, flores cremes com interior azulado	Campo Rupestre Quartzítico junto a cruso d'agua
BHCB	Herbarium sheet	149236		"Carmo, F.F."		3527		"Ribeiro, L.C."			26	11	2008		Solanaceae	Capsicum	carassense	Barboza et Bianchetti	South America	Southern South America	Brazil	Minas Gerais	Santa Barbara	"Serra de Gandarela/C2"			Coletado em capão. Afloramento de canga	20.324	S	43.41286	W	DMS	-20.056667	-43.691111	1637
BHCB	Herbarium sheet	177903		"Gontijo, F.D."		589		"Barros, A.M.; Braga ?"			17	12	2014		Solanaceae	Capsicum	carassense	Barboza et Bianchetti	South America	Southern South America	Brazil	Minas Gerais	Santa Barbara	"Santa Barbara"		Flores brancas com rajados roxos; Altura: 16,0 metros. Arbustivo	. Floresta estacional semidecidual	20.0052	S	43.4013	W	DMS	-20.014444	-43.670278	1497
BHCB	Herbarium sheet	164345		"Vidal, C.V."		1157		"Paula de, R.L."			12	12	2011		Solanaceae	Capsicum	carassense	Barboza et Bianchetti	South America	Southern South America	Brazil	Minas Gerais	Santa Barbara	"Rio Acima, Serra do Gandarela"			Floresta semidecidual	20.0552	S	43.4112	W	DMS
M	Herbarium sheet		M-0171537	"Martius, C.F.P."		s.n.			Syntype	Capsicum mirabile Mart.	0	0	0		Solanaceae	Capsicum	carassense	Barboza et Bianchetti	South America	Southern South America	Brazil	Minas Gerais		"Serra do S. Geraldo"			habitat in irriguis lapidosis
ESA	Herbarium sheet	33757		"Stehmann, J.R."		s.n.		"Zapp, D., et al."			12	9	1990		Solanaceae	Capsicum	carassense	Barboza et Bianchetti	South America	Southern South America	Brazil	Minas Gerais	Catas Altas	"Serra do Caraça"											1600
SP	Herbarium sheet	349063	SP115294	"Costa, C.B."		494		"Amorim, A. & Kawauchi, G."			12	3	2001		Solanaceae	Capsicum	mirabile	Mart.	South America	Southern South America	Brazil	Rio de Janeiro	Petropolis	Parque Nacional da Serra dos Órgãos	Trilha para a Pedro do Sino	Arbusto ca. 2,5 m. flores com cálice verde, pétalas castanhas.	Floresta Ombrófila Densa	22.2706	S	43.0004	W	DMS
CORD	Herbarium sheet		CORD 00087822	"Costa, C.B."		494		"Amorim, A. & Kawauchi, G."			12	3	2001		Solanaceae	Capsicum	mirabile	Mart.	South America	Southern South America	Brazil	Rio de Janeiro	Petropolis	Parque Nacional da Serra dos Órgãos	Trilha para a Pedro do Sino	Arbusto ca. 2,5 m. flores com cálice verde, pétalas castanhas.	Floresta Ombrófila Densa	22.2706	S	43.0004	W	DMS
MBML	Herbarium sheet	22162		"Costa, C.B."		494		"Amorim, A. & Kawauchi, G."			12	3	2001		Solanaceae	Capsicum	mirabile	Mart.	South America	Southern South America	Brazil	Rio de Janeiro	Teresópolis	Parque Nacional da Serra dos Órgãos	Trilha para a Pedro do Sino	Arbusto ca. 2,5 m. flores com cálice verde, pétalas castanhas.	Floresta Ombrófila Densa	22.2706	S	43.0004	W	DMS
SP	Herbarium sheet	155485	SP115296	"Mattos, S."		12165					13	12	1964		Solanaceae	Capsicum	mirabile	Mart.	South America	Southern South America	Brazil	São Paulo	Santa Izabel		perto do km 71 da Rodovia Santa Izabel-Igaratá	Subarbusto 1 m	Numa capoeirinha
CORD	Herbarium sheet		CORD 00097481	"Mattos, S."		12165					13	12	1964		Solanaceae	Capsicum	mirabile	Mart.	South America	Southern South America	Brazil	São Paulo	Santa Izabel		perto do km 71 da Rodovia Santa Izabel-Igaratá	Subarbusto 1 m	Numa capoeirinha
SP	Herbarium sheet	195840	SP115297	"Custodio Filho, A."		2099					28	12	1983		Solanaceae	Capsicum	mirabile	Mart.	South America	Southern South America	Brazil	São Paulo	Biritiba Mirim	Estação Biológica de Boracéia		Pétalas externamente com ápice creme, base esverdeada, internamente ápice creme, meio vinho, base esverdeada, anteras creme		23.38	S				-23.633333	-45.866667	890	950
BHCB	Herbarium sheet	101573		"Amorim, A.M."		4429		Sierva, MAJ; Sant'Ana, SC de; Ricardo			8	12	2004		Solanaceae	Capsicum	mirabile	Mart.	South America	Southern South America	Brazil	Bahia	Camacan	Fazenda Serra Bonita	9.7 km W de Camacã na estrada para Jacarecí, daí 6 km SW na estrada para a RPPN e Torre da Embratel	Erva ca. 1 m alt. Flores alvo-esverdeadas, botões.	Floresta Montana	15.2330	S	39.3355	W	DMS	-15.3916666	-39.5652778	835
MO	Herbarium sheet	6613706	MO-2849755	"Amorim, A.M."		4429		Sierva, MAJ; Sant'Ana, SC de; Ricardo			8	12	2004		Solanaceae	Capsicum	mirabile	Mart.	South America	Southern South America	Brazil	Bahia	Camacan	Fazenda Serra Bonita	9.7 km W de Camacã na estrada para Jacarecí, daí 6 km SW na estrada para a RPPN e Torre da Embratel	Erva ca. 1 m alt. Flores alvo-esverdeadas, botões.	Floresta Montana	15.2330	S	39.3355	W	DMS	-15.3916666	-39.5652778	835
NY	Herbarium sheet		NYO2098368	"Amorim, A.M."		4429		Sierva, MAJ; Sant'Ana, SC de; Ricardo			8	12	2004		Solanaceae	Capsicum	mirabile	Mart.	South America	Southern South America	Brazil	Bahia	Camacan	Fazenda Serra Bonita	9.7 km W de Camacã na estrada para Jacarecí, daí 6 km SW na estrada para a RPPN e Torre da Embratel	Erva ca. 1 m alt. Flores alvo-esverdeadas, botões.	Floresta Montana	15.2330	S	39.3355	W	DMS	-15.3916666	-39.5652778	835
CEPEC	Herbarium sheet	107275		"Amorim, A.M."		4429		Sierva, MAJ; Sant'Ana, SC de; Ricardo			8	12	2004		Solanaceae	Capsicum	mirabile	Mart.	South America	Southern South America	Brazil	Bahia	Camacan	Fazenda Serra Bonita	9.7 km W de Camacã na estrada para Jacarecí, daí 6 km SW na estrada para a RPPN e Torre da Embratel	Erva ca. 1 m alt. Flores alvo-esverdeadas, botões.	Floresta Montana	15.2330	S	39.3355	W	DMS	-15.3916666	-39.5652778	835
BHCB	Herbarium sheet	104340		"Amorim, A.M."		5371		"Paixão, J., Gomes, L.C.J. & Nascimento, W."			28	10	2005		Solanaceae	Capsicum	mirabile	Mart.	South America	Southern South America	Brazil	Bahia	Camacan	Fazenda Serra Bonita	9.7 km W de Camacã na estrada para Jacarecí, daí 6 km SW na estrada para a RPPN e Torre da Embratel	Arbusto ca. 2 m alt. Ombrófilo. Pedicelo e cálice verdes. Frutos imaturos verdes.	Remanescentes com perturbação antrópica. Floresta.	15.2330	S	39.3355	W	DMS	-15.3916666	-39.5652778	835
CEPEC	Herbarium sheet	110415		"Amorim, A.M."		5371		"Paixão, J., Gomes, L.C.J. & Nascimento, W."			28	10	2005		Solanaceae	Capsicum	mirabile	Mart.	South America	Southern South America	Brazil	Bahia	Camacan	Fazenda Serra Bonita	9.7 km W de Camacã na estrada para Jacarecí, daí 6 km SW na estrada para a RPPN e Torre da Embratel	Arbusto ca. 2 m alt. Ombrófilo. Pedicelo e cálice verdes. Frutos imaturos verdes.	Remanescentes com perturbação antrópica. Floresta.	15.2330	S	39.3355	W	DMS	-15.3916666	-39.5652778	835
SP	Herbarium sheet	397536	SP115298	"Borges, R.A."		298		"Amorim, A., Perdiz, R.O., Rocha, W.D. & Magnavita, L.C."			9	12	2006		Solanaceae	Capsicum	mirabile	Mart.	South America	Southern South America	Brazil	Bahia	Camacan	RPPN Serra Bonita.	9,7 km de Camacã na estrada para Jacareci	Arvoreta 3 m; folhas concolores, pecíolos verdeclaros, corola creme anteras escurecidas e frutos verdes	Floresta ombrofila densa montana. Em borda da mata	15.2330	S	39.3355	W	DMS	-15.391667	-39.565278	900	1000
RB	Herbarium sheet	545555	RB00707407	"Borges, R.A."		298		"Amorim, A., Perdiz, R.O., Rocha, W.D. & Magnavita, L.C."			9	12	2006		Solanaceae	Capsicum	mirabile	Mart.	South America	Southern South America	Brazil	Bahia	Camacan	RPPN Serra Bonita.	9,7 km de Camacã na estrada para Jacareci	Arvoreta 3 m; folhas concolores, pecíolos verdeclaros, corola creme anteras escurecidas e frutos verdes	Floresta ombrofila densa montana. Em borda da mata	15.2330	S	39.3355	W	DMS	-15.391667	-39.565278	900	1000
HUEFS	Herbarium sheet	117458		"Borges, R.A."		298		"Amorim, A., Perdiz, R.O., Rocha, W.D. & Magnavita, L.C."			9	12	2006		Solanaceae	Capsicum	mirabile	Mart.	South America	Southern South America	Brazil	Bahia	Camacan	RPPN Serra Bonita.	9,7 km de Camacã na estrada para Jacareci	Arvoreta 3 m; folhas concolores, pecíolos verdeclaros, corola creme anteras escurecidas e frutos verdes	Floresta ombrofila densa montana. Em borda da mata	15.2330	S	39.3355	W	DMS	-15.391667	-39.565278	900	1000
NY	Herbarium sheet		NY02447044	"Borges, R.A."		298		"Amorim, A., Perdiz, R.O., Rocha, W.D. & Magnavita, L.C."			9	12	2006		Solanaceae	Capsicum	mirabile	Mart.	South America	Southern South America	Brazil	Bahia	Camacan	RPPN Serra Bonita.	9,7 km de Camacã na estrada para Jacareci	Arvoreta 3 m; folhas concolores, pecíolos verdeclaros, corola creme anteras escurecidas e frutos verdes	Floresta ombrofila densa montana. Em borda da mata	15.2330	S	39.3355	W	DMS	-15.391667	-39.565278	900	1000
SPF	Herbarium sheet		SPF176433	"Lopes, M.M.M."		416		"Amorim, A., Tripp, S.C., Sant'Ana,? & Thomas, W.W."			8	1	2006		Solanaceae	Capsicum	mirabile	Mart.	South America	Southern South America	Brazil	Bahia	Camacan	RPPN Serra Bonita.	9,7 km de Camacã na estrada para Jacareci	Arvoreta ca. 4 m alt., Folhas fortemente discolores. Flores branco-esverdeadas. Frutos imaturos verdes	Floresta ombrofila densa montana.	15.2330	S	39.3355	W	DMS	-15.391667	-39.565278	850
CEPEC	Herbarium sheet	111429		"Lopes, M.M.M."		416		"Amorim, A., Tripp, S.C., Sant'Ana,? & Thomas, W.W."			8	1	2006		Solanaceae	Capsicum	mirabile	Mart.	South America	Southern South America	Brazil	Bahia	Camacan	RPPN Serra Bonita.	9,7 km de Camacã na estrada para Jacareci	Arvoreta ca. 4 m alt., Folhas fortemente discolores. Flores branco-esverdeadas. Frutos imaturos verdes	Floresta ombrofila densa montana.	15.2330	S	39.3355	W	DMS	-15.391667	-39.565278	850
BHCB	Herbarium sheet	104354		"Lopes, M.M.M."		416		"Amorim, A., Tripp, S.C., Sant'Ana,? & Thomas, W.W."			8	1	2006		Solanaceae	Capsicum	mirabile	Mart.	South America	Southern South America	Brazil	Bahia	Camacan	RPPN Serra Bonita.	9,7 km de Camacã na estrada para Jacareci	Arvoreta ca. 4 m alt., Folhas fortemente discolores. Flores branco-esverdeadas. Frutos imaturos verdes	Floresta ombrofila densa montana.	15.2330	S	39.3355	W	DMS	-15.391667	-39.565278	850
HUEFS	Herbarium sheet	111036		"Lopes, M.M.M."		416		"Amorim, A., Tripp, S.C., Sant'Ana,? & Thomas, W.W."			8	1	2006		Solanaceae	Capsicum	mirabile	Mart.	South America	Southern South America	Brazil	Bahia	Camacan	RPPN Serra Bonita.	9,7 km de Camacã na estrada para Jacareci	Arvoreta ca. 4 m alt., Folhas fortemente discolores. Flores branco-esverdeadas. Frutos imaturos verdes	Floresta ombrofila densa montana.	15.2330	S	39.3355	W	DMS	-15.391667	-39.565278	850
RB	Herbarium sheet	448615	RB00486255	"Giacomin, L.L."		1248		"Machado, T.M. & Souza, F.S."			10	2	2011		Solanaceae	Capsicum	mirabile	Mart.	South America	Southern South America	Brazil	Espírito Santo	Divino de São Lourenço	Parque Nacional do Capoaraó,	Córrego do Limo Verde	Arbusto erecto ás margens do córrego, flores geniculadas com manchas verdes e marrons na corola. Frutos translucidos alvos, amarelos ou verdes.		20.3301	S	41.4545	W	DMS			1179
BHCB	Herbarium sheet	152283		"Giacomin, L.L."		1248		"Machado, T.M. & Souza, F.S."			10	2	2011		Solanaceae	Capsicum	mirabile	Mart.	South America	Southern South America	Brazil	Espírito Santo	Divino de São Lourenço	Parque Nacional do Capoaraó,	Córrego do Limo Verde	Arbusto erecto ás margens do córrego, flores geniculadas com manchas verdes e marrons na corola. Frutos translucidos alvos, amarelos ou verdes.		20.3301	S	41.4545	W	DMS			1179
ICN	Herbarium sheet	190937	ICN00033463	"Giacomin, L.L."		1248		"Machado, T.M. & Souza, F.S."			10	2	2011		Solanaceae	Capsicum	mirabile	Mart.	South America	Southern South America	Brazil	Espírito Santo	Divino de São Lourenço	Parque Nacional do Capoaraó,	Córrego do Limo Verde	Arbusto erecto ás margens do córrego, flores geniculadas com manchas verdes e marrons na corola. Frutos translucidos alvos, amarelos ou verdes.		20.3301	S	41.4545	W	DMS			1179
CORD	Herbarium sheet		CORD 00097526	"Giacomin, L.L."		1248		"Machado, T.M. & Souza, F.S."			10	2	2011		Solanaceae	Capsicum	mirabile	Mart.	South America	Southern South America	Brazil	Espírito Santo	Divino de São Lourenço	Parque Nacional do Capoaraó,	Córrego do Limo Verde	Arbusto erecto ás margens do córrego, flores geniculadas com manchas verdes e marrons na corola. Frutos translucidos alvos, amarelos ou verdes.		20.3301	S	41.4545	W	DMS			1179
CEN	Herbarium sheet		CEN00010201	"Bianchetti, L. de B."		330		"Silva, G.P., Hunziker, A.T. & Casali, V."			30	3	1986		Solanaceae	Capsicum	mirabile	Mart.	South America	Southern South America	Brazil	Espírito Santo	Domingo Martins	BR 262, Km 98	100 m da entrada para Granja Etina	Petalas com bordas branco-cremoso com mancha castanho-verdosa. Talo basal mais o menos 1-3 cm	Mata umida disturbada	20.20	S	41.02	W	DM			800
CORD	Herbarium sheet		CORD 00097529	"Bianchetti, L. de B."		330		"Silva, G.P., Hunziker, A.T. & Casali, V."			30	3	1986		Solanaceae	Capsicum	mirabile	Mart.	South America	Southern South America	Brazil	Espírito Santo	Domingo Martins	BR 262, Km 98	100 m da entrada para Granja Etina	Petalas com bordas branco-cremoso com mancha castanho-verdosa. Talo basal mais o menos 1-3 cm	Mata umida disturbada	20.20	S	41.02	W	DM			800
CORD	Herbarium sheet		CORD 00097527	"Hunziker, A.T."		25243					7	12	1986		Solanaceae	Capsicum	mirabile	Mart.	South America	Southern South America	Brazil	Espírito Santo	Domingo Martins	BR 262, Km 98	100 m da entrada para Granja Etina (semillas de Bianchetti et al. 331)			20.20	S	41.02	W	DM			800
CORD	Herbarium sheet		CORD 00097522 (Hoja A)	"Hunziker, A.T."		25235					7	12	1986		Solanaceae	Capsicum	mirabile	Mart.	South America	Southern South America	Brazil	Espírito Santo	Domingo Martins	BR 262, Km 98	100 m da entrada para Granja Etina (semillas de Bianchetti et al. 335)			20.20	S	41.02	W	DM			800
CORD	Herbarium sheet		CORD 00097523 (Hoja B)	"Hunziker, A.T."		25235					7	12	1986		Solanaceae	Capsicum	mirabile	Mart.	South America	Southern South America	Brazil	Espírito Santo	Domingo Martins	BR 262, Km 98	100 m da entrada para Granja Etina (semillas de Bianchetti et al. 335)			20.20	S	41.02	W	DM			800
CORD	Herbarium sheet		CORD 00097525 (Hoja A)	"Hunziker, A.T."		25236					7	12	1986		Solanaceae	Capsicum	mirabile	Mart.	South America	Southern South America	Brazil	Espírito Santo	Domingo Martins	BR 262, Km 98	100 m da entrada para Granja Etina (Bianchetti et al. 332)			20.20	S	41.02	W	DM			800
CORD	Herbarium sheet		CORD 00097524 (Hoja B)	"Hunziker, A.T."		25236					7	12	1986		Solanaceae	Capsicum	mirabile	Mart.	South America	Southern South America	Brazil	Espírito Santo	Domingo Martins	BR 262, Km 98	100 m da entrada para Granja Etina (Bianchetti et al. 332)			20.20	S	41.02	W	DM			800
CORD	Herbarium sheet		CORD 00088585	"Hunziker, A.T."		25140					30	3	1986		Solanaceae	Capsicum	mirabile	Mart.	South America	Southern South America	Brazil	Espírito Santo	Domingo Martins	en camino lateral hacia granja Etina, al norte de la ruta BR 262 (km 98) a Vitoria	a unos 100 m del límite con el municipio Conceição do Castelo	Tallos fistulosos, hojas discolores, corola estrellada, algo cremosa en el borde y el ápice de los lóbulos, en el limbo y la mitad basal de lo los lóbulos con 5 grandes manchas de color castaño-verdoso o versodo-amarillento.									800
CORD	Herbarium sheet		CORD 00088584	"Hunziker, A.T."		25140					30	3	1986		Solanaceae	Capsicum	mirabile	Mart.	South America	Southern South America	Brazil	Espírito Santo	Domingo Martins	en camino lateral hacia granja Etina, al norte de la ruta BR 262 (km 98) a Vitoria	a unos 100 m del límite con el municipio Conceição do Castelo	Tallos fistulosos, hojas discolores, corola estrellada, algo cremosa en el borde y el ápice de los lóbulos, en el limbo y la mitad basal de lo los lóbulos con 5 grandes manchas de color castaño-verdoso o versodo-amarillento.									800
BHCB	Herbarium sheet	169703		"Dias, H.M."		783		"Silva, A.E., Castro, K.C., Kunz, S.H. & Bruno, N."			12	6	2012		Solanaceae	Capsicum	mirabile	Mart.	South America	Southern South America	Brazil	Espírito Santo	Ibitirama	Santa Marta	Parque Nacional do Caparaó	Arbusto com 1 m com fruto esverdeado		20.4911	S	41.7544	W	DMS
VIES	Herbarium sheet	30005		"Dias, H.M."		783		"Silva, A.E., Castro, K.C., Kunz, S.H. & Bruno, N."			12	6	2012		Solanaceae	Capsicum	mirabile	Mart.	South America	Southern South America	Brazil	Espírito Santo	Ibitirama	Santa Marta	Parque Nacional do Caparaó	Arbusto com 1 m com fruto esverdeado		20.4911	S	41.7544	W	DMS
BHCB	Herbarium sheet	150853		"Agra, M.F."		7244		et al.			20	4	2010		Solanaceae	Capsicum	mirabile	Mart.	South America	Southern South America	Brazil	Minas Gerais	Araponga	Pension Serra d’Agua at foot of Parque Estadual Serra do Brigadeiro, near town of Araponga		Shrub ca 1 m tall; corollas creamy white outside and on margins of lobes, reddish with greenish mottling on lobes inside. Flowers held upright; fruits hangind and held horizontally on long slender pedicels. Fruits only slightly pungent		20.4134	S	42.2954	W	DMS			1020
CORD	Herbarium sheet		CORD 00097514	"Agra, M.F."		7244		"Bohs, L., Coelho, V. de & Martins da Costa, R.			20	4	2010		Solanaceae	Capsicum	mirabile	Mart.	South America	Southern South America	Brazil	Minas Gerais	Araponga	Pension Serra d’Agua at foot of Parque Estadual Serra do Brigadeiro, near town of Araponga		Shrub ca 1 m tall; corollas creamy white outside and on margins of lobes, reddish with greenish mottling on lobes inside. Flowers held upright; fruits hangind and held horizontally on long slender pedicels. Fruits only slightly pungent		20.4134	S	42.2954	W	DMS			1020
CEN	Herbarium sheet		CEN00010284	"Lleras Perez, E."		2140		"L. Bianchetti, Silva, G.P., Hunziker, A.T. & Casali, V."			25	3	1986		Solanaceae	Capsicum	mirabile	Mart.	South America	Southern South America	Brazil	Minas Gerais	Araponga	Distrito Estouro	Morro do Brigadeiro, Faz. Brigadeiro	Arvoreta 3 m, fruto verde.	Capoeirao umido bordeando cultura de milho	20.41	S	42.28	W	DM			1200
CORD	Herbarium sheet		CORD 00097513	"Lleras Perez, E."		2140		"L. Bianchetti, Silva, G.P., Hunziker, A.T. & Casali, V."			25	3	1986		Solanaceae	Capsicum	mirabile	Mart.	South America	Southern South America	Brazil	Minas Gerais	Araponga	Distrito Estouro	Morro do Brigadeiro, Faz. Brigadeiro	Arvoreta 3 m, fruto verde.	Capoeirao umido bordeando cultura de milho	20.41	S	42.28	W	DM			1200
CEN	Herbarium sheet		CEN00028893	"Scariot, A.O."		381		"Silva, G.P, Kirkbride, J., Roath, W.W. & Ramos, L.C."			8	2	1989		Solanaceae	Capsicum	mirabile	Mart.	South America	Southern South America	Brazil	Minas Gerais	Araponga	Serra da Grama, estrada Araponga-Fervedouro, km 2		Flor verde, marrom, fruto verde	Campo de Gramineas, sob pastoreio	20.39	S	42.25	W	DM			960
SPF	Herbarium sheet		SPF00082466	"Scariot, A.O."		381		"Silva, G.P, Kirkbride, J., Roath, W.W. & Ramos, L.C."			8	2	1989		Solanaceae	Capsicum	mirabile	Mart.	South America	Southern South America	Brazil	Minas Gerais	Araponga	Serra da Grama, estrada Araponga-Fervedouro, km 2		Flor verde, marrom, fruto verde	Campo de Gramineas, sob pastoreio	20.39	S	42.25	W	DM			960
CEN	Herbarium sheet		CEN00010266	"Bianchetti, L. de B."		510		"Silva, G.P., Hunziker, A.T. & Casali, V."			22	4	1986		Solanaceae	Capsicum	mirabile	Mart.	South America	Southern South America	Brazil	Minas Gerais	Barbacena	BR 265, a 1 km do entrocamento com a BR 040,	estrada Barbacena-Río Pomba,		Mata de encosta baixa, disturbada	21.18	S	43.37	W	DM			1000
CORD	Herbarium sheet		CORD 00097510	"Bianchetti, L. de B."		510		"Silva, G.P., Hunziker, A.T. & Casali, V."			22	4	1986		Solanaceae	Capsicum	mirabile	Mart.	South America	Southern South America	Brazil	Minas Gerais	Barbacena	BR 265, a 1 km do entrocamento com a BR 040,	estrada Barbacena-Río Pomba,		Mata de encosta baixa, disturbada	21.18	S	43.37	W	DM			1000
BHCB	Herbarium sheet	59023		"França, G.S."		289		"Stehmann, J.R."			21	4	2001		Solanaceae	Capsicum	mirabile	Mart.	South America	Southern South America	Brazil	Minas Gerais	Camanducaia	Mata do Altair				22.4239	S	45.5554	W	DMS			1900
BHCB	Herbarium sheet	56589	BHCB050315	"Stehmann, J.R."		2710		"Franca, G.S. & Coelho, A.S."			3	2	2001		Solanaceae	Capsicum	mirabile	Mart.	South America	Southern South America	Brazil	Minas Gerais	Camanducaia	divisa entre Camanducaia e Gonçalves		Arbusto 1.5 m	Em trilha na mata	22.4239	S	45.5554	W	DMS	-22.75530052	-46.1446991	1900
CEN	Herbarium sheet		CEN00010202	"Bianchetti, L. de B."		346		"Silva, G.P., Hunziker, A.T. & Casali, V."			1	4	1986		Solanaceae	Capsicum	mirabile	Mart.	South America	Southern South America	Brazil	Minas Gerais	Caparaó	Parque Nacional do Caparaó (PNC)	4 km do posto do IBDF caminho Cachoeira Bonita	Petalas com apice e bordas brancas com mancha intermediaria roxa e basalmente amarela-esverdeada	Mata alta umida	20.28	S	41.49	W	DM			1700
CORD	Herbarium sheet		CORD 00097516	"Bianchetti, L. de B."		346		"Silva, G.P., Hunziker, A.T. & Casali, V."			1	4	1986		Solanaceae	Capsicum	mirabile	Mart.	South America	Southern South America	Brazil	Minas Gerais	Caparaó	Parque Nacional do Caparaó (PNC)	4 km do posto do IBDF caminho Cachoeira Bonita	Petalas com apice e bordas brancas com mancha intermediaria roxa e basalmente amarela-esverdeada	Mata alta umida	20.28	S	41.49	W	DM			1700
CEN	Herbarium sheet		CEN00010203	"Bianchetti, L. de B."		347		"Silva, G.P., Hunziker, A.T. & Casali, V."			1	4	1986		Solanaceae	Capsicum	mirabile	Mart.	South America	Southern South America	Brazil	Minas Gerais	Caparaó	Parque Nacional do Caparaó (PNC)	4 km do posto do IBDF caminho Cachoeira Bonita	Petalas com apice e bordas brancas com mancha intermediaria roxa e basalmente amarela-esverdeada	Mata alta umida	20.28	S	41.49	W	DM			1700
CORD	Herbarium sheet		CORD 00097512	"Bianchetti, L. de B."		347		"Silva, G.P., Hunziker, A.T. & Casali, V."			1	4	1986		Solanaceae	Capsicum	mirabile	Mart.	South America	Southern South America	Brazil	Minas Gerais	Caparaó	Parque Nacional do Caparaó (PNC)	4 km do posto do IBDF caminho Cachoeira Bonita	Petalas com apice e bordas brancas com mancha intermediaria roxa e basalmente amarela-esverdeada	Mata alta umida	20.28	S	41.49	W	DM			1700
CEN	Herbarium sheet		CEN00010204	"Bianchetti, L. de B."		350		"Silva, G.P., Hunziker, A.T. & Casali, V."			1	4	1986		Solanaceae	Capsicum	mirabile	Mart.	South America	Southern South America	Brazil	Minas Gerais	Caparaó	Parque Nacional do Caparaó (PNC)	4 km do posto do IBDF caminho Cachoeira Bonita	Petalas com apice e bordas brancas com mancha intermediaria roxa e basalmente amarela-esverdeada	Mata alta umida	20.28	S	41.49	W	DM			1700
CORD	Herbarium sheet		CORD 00097506	"Bianchetti, L. de B."		350		"Silva, G.P., Hunziker, A.T. & Casali, V."			1	4	1986		Solanaceae	Capsicum	mirabile	Mart.	South America	Southern South America	Brazil	Minas Gerais	Caparaó	Parque Nacional do Caparaó (PNC)	4 km do posto do IBDF caminho Cachoeira Bonita	Petalas com apice e bordas brancas com mancha intermediaria roxa e basalmente amarela-esverdeada	Mata alta umida	20.28	S	41.49	W	DM			1700
CORD	Herbarium sheet		CORD 00097507 (Hoja A)	"Hunziker, A.T."		25237					4	12	1986		Solanaceae	Capsicum	mirabile	Mart.	South America	Southern South America	Brazil	Minas Gerais	Caparaó	Parque Nacional do Caparaó (PNC)	un poco más debajo de Cachoeira Bonita, a unos 4 km de la entrada del Parque (semillas de Bianchetti et al. 348)			20.28	S	41.49	W	DM			1700
CORD	Herbarium sheet		CORD 00097508 (Hoja B)	"Hunziker, A.T."		25237					4	12	1986		Solanaceae	Capsicum	mirabile	Mart.	South America	Southern South America	Brazil	Minas Gerais	Caparaó	Parque Nacional do Caparaó (PNC)	un poco más debajo de Cachoeira Bonita, a unos 4 km de la entrada del Parque (semillas de Bianchetti et al. 348)			20.28	S	41.49	W	DM			1700
CORD	Herbarium sheet		CORD00097509	"Hunziker, A.T."		25238					4	12	1986		Solanaceae	Capsicum	mirabile	Mart.	South America	Southern South America	Brazil	Minas Gerais	Caparaó	Parque Nacional do Caparaó (PNC)	un poco más debajo de Cachoeira Bonita, a unos 4 km de la entrada del Parque (semillas de Bianchetti et al. 349)			20.28	S	41.49	W	DM			1700
CEN	Herbarium sheet		CEN00010205	"Bianchetti, L. de B."		351		"Silva, G.P., Hunziker, A.T. & Casali, V."			1	4	1986		Solanaceae	Capsicum	mirabile	Mart.	South America	Southern South America	Brazil	Minas Gerais	Caparaó	Parque Nacional do Caparaó (PNC)	3.5 km do posto do IBDF caminho Cachoeira Bonita		Mata alta umida	20.28	S	41.49	W	DM			1610
CORD	Herbarium sheet		CORD 00097511	"Bianchetti, L. de B."		351		"Silva, G.P., Hunziker, A.T. & Casali, V."			1	4	1986		Solanaceae	Capsicum	mirabile	Mart.	South America	Southern South America	Brazil	Minas Gerais	Caparaó	Parque Nacional do Caparaó (PNC)	3.5 km do posto do IBDF caminho Cachoeira Bonita		Mata alta umida	20.28	S	41.49	W	DM			1610
CEN	Herbarium sheet		CEN00010206	"Bianchetti, L. de B."		352		"Silva, G.P., Hunziker, A.T. & Casali, V."			1	4	1986		Solanaceae	Capsicum	mirabile	Mart.	South America	Southern South America	Brazil	Minas Gerais	Caparaó	Parque Nacional do Caparaó (PNC)	3.5 km do posto do IBDF caminho Cachoeira Bonita	Petalas com apice e bordas brancas com mancha intermediaria roxa e basalmente amarela-esverdeada	Mata alta umida	20.28	S	41.49	W	DM			1610
CORD	Herbarium sheet		CORD 00097515	"Bianchetti, L. de B."		352		"Silva, G.P., Hunziker, A.T. & Casali, V."			1	4	1986		Solanaceae	Capsicum	mirabile	Mart.	South America	Southern South America	Brazil	Minas Gerais	Caparaó	Parque Nacional do Caparaó (PNC)	3.5 km do posto do IBDF caminho Cachoeira Bonita	Petalas com apice e bordas brancas com mancha intermediaria roxa e basalmente amarela-esverdeada	Mata alta umida	20.28	S	41.49	W	DM			1610
CORD	Herbarium sheet		CORD 00097518 (Hoja A)	"Hunziker, A.T."		25142					1	4	1986		Solanaceae	Capsicum	mirabile	Mart.	South America	Southern South America	Brazil	Minas Gerais	Caparaó	PNC, a unos 3.5-4 km de la entrada al parque, un poco más debajo de Cachoeira Bonita											1600	1700
CORD	Herbarium sheet		CORD 00097519 (Hoja B)	"Hunziker, A.T."		25142					1	4	1986		Solanaceae	Capsicum	mirabile	Mart.	South America	Southern South America	Brazil	Minas Gerais	Caparaó	PNC, a unos 3.5-4 km de la entrada al parque, un poco más debajo de Cachoeira Bonita											1600	1700
CORD	Herbarium sheet		CORD 00097520 (Hoja A)	"Hunziker, A.T."		25143					1	4	1986		Solanaceae	Capsicum	mirabile	Mart.	South America	Southern South America	Brazil	Minas Gerais	Caparaó	PNC, a unos 3.5-4 km de la entrada al parque, un poco más debajo de Cachoeira Bonita											1600	1700
CORD	Herbarium sheet		CORD 00097521 (Hoja B)	"Hunziker, A.T."		25143					1	4	1986		Solanaceae	Capsicum	mirabile	Mart.	South America	Southern South America	Brazil	Minas Gerais	Caparaó	PNC, a unos 3.5-4 km de la entrada al parque, un poco más debajo de Cachoeira Bonita											1600	1700
BHCB	Herbarium sheet	147133		"Machado, T.M."		297		Amorim, A.M., Stehmann, J.R. & Forza, R.C.			1	11	2010		Solanaceae	Capsicum	mirabile	Mart.	South America	Southern South America	Brazil	Minas Gerais	Caparaó	PNC, estrada para macieira,		Arbusto 1 m, sépala verde, pétala alva com manchas verdes na base das pétalas		20.29	S	41.49	W	DMS	-20.483333	-41.816667	1642
RB	Herbarium sheet	553321	RB00720919	"Machado, T.M."		297		Amorim, A.M., Stehmann, J.R. & Forza, R.C.			1	11	2010		Solanaceae	Capsicum	mirabile	Mart.	South America	Southern South America	Brazil	Minas Gerais	Caparaó	PNC, estrada para macieira,		Arbusto 1 m, sépala verde, pétala alva com manchas verdes na base das pétalas		20.29	S	41.49	W	DMS	-20.483333	-41.816667	1642
BHCB	Herbarium sheet	147432		"Gasper, A.L., de"		2610		"Salino, A., Bueno M.L., Leal, B.S. & Rezende, V.L."			16	3	2011		Solanaceae	Capsicum	mirabile	Mart.	South America	Southern South America	Brazil	Minas Gerais	Delfim Moreira	Fazenda Boa Esperança	trilha do Marlon	Flor cor branca com vinho	Mata ciliar arbustiva. Floresta Atlantica	22.3431	S	45.1918	W	DMS	-22.575278	-45.321667	1400
FURB	Herbarium sheet	36212	FURB43728	"Gasper, A.L., de"		2610		"Salino, A., Bueno M.L., Leal, B.S. & Rezende, V.L."			16	3	2011		Solanaceae	Capsicum	mirabile	Mart.	South America	Southern South America	Brazil	Minas Gerais	Delfim Moreira	Fazenda Boa Esperança	trilha do Marlon	Flor cor branca com vinho	Mata ciliar arbustiva. Floresta Atlantica	22.3431	S	45.1918	W	DMS	-22.575278	-45.321667	1400
BHCB	Herbarium sheet	147727	BHCB027208	"Giacomin, L.L."		1481		"Massensini Jr., A., Assis, F.C., Paixão, L.C. & Kamino, L."			19	3	2011		Solanaceae	Capsicum	mirabile	Mart.	South America	Southern South America	Brazil	Minas Gerais	Delfim Moreira	Fazenda Boa Esperança	trilha Dos Romeiros	Arbusto erecto em barranco, pétalas alvas com mácula marrons alaranjadas. Frutos verdes	Às margens de floresta ombrófila mista secundária	22.3502	S	45.1902	W	DMS	-22.583944	-45.317278	1626
CORD	Herbarium sheet		CORD 00097517	"Giacomin, L.L."		1481		"Massensini Jr., A., Assis, F.C., Paixão, L.C. & Kamino, L."			19	3	2011		Solanaceae	Capsicum	mirabile	Mart.	South America	Southern South America	Brazil	Minas Gerais	Delfim Moreira	Fazenda Boa Esperança	trilha Dos Romeiros	Arbusto erecto em barranco, pétalas alvas com mácula marrons alaranjadas. Frutos verdes	Às margens de floresta ombrófila mista secundária	22.3502	S	45.1902	W	DMS			1626
BHCB	Herbarium sheet	152807		"Agra, M.F."		7400		"Bohs, L.A., Giacomin, L.L., Giudicelli, G.C. & Jorge, T.B.			6	5	2011		Solanaceae	Capsicum	mirabile	Mart.	South America	Southern South America	Brazil	Minas Gerais	Itamonte	PN Itatiaia, on road toward Agulhas Negras,	turning off from BR-485 to Itamonte	Herbs 0.5-1 m, fruits green hanging	Roadside, in shade	22.2225	S	44.4516	W	DMS	-22.373611	-44.754444	1728
RB	Herbarium sheet	431166	RB00461431	"Pifano, S.S."		266		"Valente, A.S."			11	1	2002		Solanaceae	Capsicum	mirabile	Mart.	South America	Southern South America	Brazil	Minas Gerais	Juiz de Forá	Morro do Imperador		Arbusto ca. 2.5 m,flores de cálice verde, corola branca com ornamento interno roxo. Estames brancos, estiletes e estigmas também	No interior da mata em local e meia luz
SPF	Herbarium sheet		SPF205549	"Pifano, S.S."		266		"Valente, A.S."			11	1	2002		Solanaceae	Capsicum	mirabile	Mart.	South America	Southern South America	Brazil	Minas Gerais	Juiz de Forá	Morro do Imperador		Arbusto ca. 2.5 m,flores de cálice verde, corola branca com ornamento interno roxo. Estames brancos, estiletes e estigmas também	No interior da mata em local e meia luz
BHCB	Herbarium sheet	152743		"Agra, M.F."		7323		"Bohs, L.A., Giacomin, L.L.& Candido, E.S."			26	4	2011		Solanaceae	Capsicum	mirabile	Mart.	South America	Southern South America	Brazil	Minas Gerais	Ouro Preto	Parque Estadual Pico do Itacolomi	mata do Morro do Cachorro	Upright shrub 2m tall with flat-topped crown. Fruits green, hanging down, ca. 8mm wide, slightly depressed-globose; fruiting calyx whith prominent linear lobes. Seeds black, warty on surface.	Light gap forest	20.2520	S	43.3025	W	DMS	-20.422222	-43.506944	1410
BHCB	Herbarium sheet	152749		"Agra, M.F."		7331		"Bohs, L.A., Giacomin, L.L.& Candido, E.S."			26	4	2011		Solanaceae	Capsicum	mirabile	Mart.	South America	Southern South America	Brazil	Minas Gerais	Ouro Preto	Parque Estadual Pico do Itacolomi	mata do Morro do Cachorro	Shrub ca. 2m tal with flat-topped branching. Fruits green, first held horizontally, then dangling.	Light gap forest	20.2520	S	43.3025	W	DMS	-20.422222	-43.506944	1410
BHCB	Herbarium sheet	122602		"Stehmann, J.R."		5037		" Teles, A.M., Mota, R.C. da, Troncoso, C.O. & Vasconcelos, M.F. de			12	4	2008		Solanaceae	Capsicum	mirabile	Mart.	South America	Southern South America	Brazil	Minas Gerais	Ouro Preto	Reserva Florestal Uaimi	trihla para a Serra do Batatal	Arbusto ca. 2m de altura	sub-bosque da Floresta Estacional Semidecidual	20.1548.5	S	43.3206	W	DMS	-20.263472	-43.5335	1385
HSTM	Herbarium sheet	5902		"Stehmann, J.R."		5037		" Teles, A.M., Mota, R.C. da, Troncoso, C.O. & Vasconcelos, M.F. de			12	4	2008		Solanaceae	Capsicum	mirabile	Mart.	South America	Southern South America	Brazil	Minas Gerais	Ouro Preto	Reserva Florestal Uaimi	trihla para a Serra do Batatal	Arbusto ca. 2m de altura	sub-bosque da Floresta Estacional Semidecidual	20.1548.5	S	43.3206	W	DMS	-20.263472	-43.5335	1385
BHCB	Herbarium sheet	170565	BHCB015234	"Krieger, L."		21364					3	3	1987		Solanaceae	Capsicum	mirabile	Mart.	South America	Southern South America	Brazil	Minas Gerais	Juiz de Forá	Santa Rita de Jacutinga		Sub-arbusto com frutos sub-maduros	à beira da mata
CEN	Herbarium sheet		CEN00031555	"Krieger, L."		21364					3	3	1987		Solanaceae	Capsicum	mirabile	Mart.	South America	Southern South America	Brazil	Minas Gerais	Juiz de Forá	Santa Rita de Jacutinga		Sub-arbusto com frutos sub-maduros	à beira da mata
CESJ	Herbarium sheet	24628		"Brugger, M.C."		s.n.					23	3	1991		Solanaceae	Capsicum	mirabile	Mart.	South America	Southern South America	Brazil	Minas Gerais	São Francisco do Prata	Serra das Flores		Planta herbácea ca. 2.5 m, muito cargada de frutos, flores e botoes florais.
BHCB	Herbarium sheet	170567	BHCB15236	"Brugger, M.C."		s.n.					23	3	1991		Solanaceae	Capsicum	mirabile	Mart.	South America	Southern South America	Brazil	Minas Gerais	São Francisco do Prata	Serra das Flores		Planta herbácea ca. 2.5 m, muito cargada de frutos, flores e botoes florais.
BR	Herbarium sheet		BR0000008254160	"Karwinski, L.B. de"		s.n.			Syntype	Capsicum mirabile Mart.	0	0	1823		Solanaceae	Capsicum	mirabile	Mart.	South America	Southern South America	Brazil	Rio de Janeiro	Prope Rio de Janeiro
CEN	Herbarium sheet		CEN00010208	"Bianchetti, L. de B."		359		"Silva, G.P., Hunziker, A.T. & Casali, V."			6	4	1986		Solanaceae	Capsicum	mirabile	Mart.	South America	Southern South America	Brazil	Rio de Janeiro	Nova Friburgo	subindo o morro da torre de TV a 600 m da entrada do Panorama Park				22.17	S	42.32	W	DM			1230
CORD	Herbarium sheet		CORD 00087884 (Hoja A)	"Bianchetti, L. de B."		359		"Silva, G.P., Hunziker, A.T. & Casali, V."			6	4	1986		Solanaceae	Capsicum	mirabile	Mart.	South America	Southern South America	Brazil	Rio de Janeiro	Nova Friburgo	subindo o morro da torre de TV a 600 m da entrada do Panorama Park		Arbusto 3 m alt., talo basal 2.5 cm, petalas co apice e bordas brancas com mancha intermediaria castanho-vinoso e mancha medio-basal verde-amarelado. Fruto maduro verde amarelado gelatinoso.	Mata umida de encosta	22.17	S	42.32	W	DM			1230
CORD	Herbarium sheet		CORD 00087885 (Hoja B)	"Bianchetti, L. de B."		359		"Silva, G.P., Hunziker, A.T. & Casali, V."			6	4	1986		Solanaceae	Capsicum	mirabile	Mart.	South America	Southern South America	Brazil	Rio de Janeiro	Nova Friburgo	subindo o morro da torre de TV a 600 m da entrada do Panorama Park		Arbusto 3 m alt., talo basal 2.5 cm, petalas co apice e bordas brancas com mancha intermediaria castanho-vinoso e mancha medio-basal verde-amarelado. Fruto maduro verde amarelado gelatinoso.	Mata umida de encosta	22.17	S	42.32	W	DM			1230
CEN	Herbarium sheet		CEN00010209	"Bianchetti, L. de B."		363		"Silva, G.P., Hunziker, A.T. & Casali, V."			6	4	1986		Solanaceae	Capsicum	mirabile	Mart.	South America	Southern South America	Brazil	Rio de Janeiro	Nova Friburgo	subindo o morro da torre de TV a 750 m da entrada do Panorama Park		Talo basal de 2.5-3 cm diam; petalas com apice e bordas brancas com mancha intermediaria castanho vinosa e mancha medio-basal verde-amarelada. Fruto maduro verde-amarelado gelatinoso	Mata umida de encosta	22.17	S	42.32	W	DM			1230
CORD	Herbarium sheet		CORD 00087886	"Bianchetti, L. de B."		363		"Silva, G.P., Hunziker, A.T. & Casali, V."			6	4	1986		Solanaceae	Capsicum	mirabile	Mart.	South America	Southern South America	Brazil	Rio de Janeiro	Nova Friburgo	subindo o morro da torre de TV a 750 m da entrada do Panorama Park		Talo basal de 2.5-3 cm diam; petalas com apice e bordas brancas com mancha intermediaria castanho vinosa e mancha medio-basal verde-amarelada. Fruto maduro verde-amarelado gelatinoso	Mata umida de encosta	22.17	S	42.32	W	DM			1230
CORD	Herbarium sheet		CORD 00087823	"Bianchetti, L. de B."		366		"Silva, G.P., Hunziker, A.T. & Casali, V."			6	4	1986		Solanaceae	Capsicum	mirabile	Mart.	South America	Southern South America	Brazil	Rio de Janeiro	Nova Friburgo	subindo o morro da torre de TV a 2-2.2 km da entrada do Panorama Park			Mata umida de encosta	22.17	S	42.32	W	DM			1500
CEN	Herbarium sheet		CEN00010210	"Bianchetti, L. de B."		366		"Silva, G.P., Hunziker, A.T. & Casali, V."			6	4	1986		Solanaceae	Capsicum	mirabile	Mart.	South America	Southern South America	Brazil	Rio de Janeiro	Nova Friburgo	subindo o morro da torre de TV a 2-2.2 km da entrada do Panorama Park			Mata umida de encosta	22.17	S	42.32	W	DM			1500
CEN	Herbarium sheet		CEN00010211	"Bianchetti, L. de B."		379		"Silva, G.P., Hunziker, A.T. & Casali, V."			6	4	1986		Solanaceae	Capsicum	mirabile	Mart.	South America	Southern South America	Brazil	Rio de Janeiro	Nova Friburgo	subindo o morro da torre de TV a 2-2.2 km da entrada do Panorama Park		Arbusto de mais o menos 1.60 m alt.	Mata umida de encosta	22.17	S	42.32	W	DM			1500
CORD	Herbarium sheet		CORD 00087821	"Bianchetti, L. de B."		379		"Silva, G.P., Hunziker, A.T. & Casali, V."			6	4	1986		Solanaceae	Capsicum	mirabile	Mart.	South America	Southern South America	Brazil	Rio de Janeiro	Nova Friburgo	subindo o morro da torre de TV a 2-2.2 km da entrada do Panorama Park		Arbusto de mais o menos 1.60 m alt.	Mata umida de encosta	22.17	S	42.32	W	DM			1500
CEN	Herbarium sheet		CEN00010212	"Bianchetti, L. de B."		385		"Silva, G.P., Hunziker, A.T. & Casali, V."			6	4	1986		Solanaceae	Capsicum	mirabile	Mart.	South America	Southern South America	Brazil	Rio de Janeiro	Nova Friburgo	subindo o morro da torre de TV a 2-2.2 km da entrada do Panorama Park			Mata umida de encosta	22.17	S	42.32	W	DM			1500
CORD	Herbarium sheet		CORD 00087825	"Bianchetti, L. de B."		385		"Silva, G.P., Hunziker, A.T. & Casali, V."			6	4	1986		Solanaceae	Capsicum	mirabile	Mart.	South America	Southern South America	Brazil	Rio de Janeiro	Nova Friburgo	subindo o morro da torre de TV a 2-2.2 km da entrada do Panorama Park			Mata umida de encosta	22.17	S	42.32	W	DM			1500
CORD	Herbarium sheet		CORD 00097499	"Hunziker, A.T."		25250					7	12	1986		Solanaceae	Capsicum	mirabile	Mart.	South America	Southern South America	Brazil	Rio de Janeiro	Nova Friburgo	subindo o morro da torre de TV a 2.1 km da entrada do Panorama Park (Semillas de Bianchetti et al. 380)				22.17	S	42.32	W	DM			1450
CORD	Herbarium sheet		CORD 00097497 (Hoja B)	"Hunziker, A.T."		25250					7	12	1986		Solanaceae	Capsicum	mirabile	Mart.	South America	Southern South America	Brazil	Rio de Janeiro	Nova Friburgo	subindo o morro da torre de TV a 2.1 km da entrada do Panorama Park (Semillas de Bianchetti et al. 380)				22.17	S	42.32	W	DM			1450
CORD	Herbarium sheet		CORD 00097500 (Hoja A)	"Hunziker, A.T."		25251					7	12	1986		Solanaceae	Capsicum	mirabile	Mart.	South America	Southern South America	Brazil	Rio de Janeiro	Nova Friburgo	subindo o morro da torre de TV a 2.1 km da entrada do Panorama Park (de semillas de Bianchetti et al. 381)				22.17	S	42.32	W	DM			1440
CORD	Herbarium sheet		CORD 00097501 (Hoja B)	"Hunziker, A.T."		25251					7	12	1986		Solanaceae	Capsicum	mirabile	Mart.	South America	Southern South America	Brazil	Rio de Janeiro	Nova Friburgo	subindo o morro da torre de TV a 2.1 km da entrada do Panorama Park (de semillas de Bianchetti et al. 381)				22.17	S	42.32	W	DM			1440
CORD	Herbarium sheet		CORD 00097494 (Hoja A)	"Hunziker, A.T."		25252					7	12	1986		Solanaceae	Capsicum	mirabile	Mart.	South America	Southern South America	Brazil	Rio de Janeiro	Nova Friburgo	subindo o morro da torre de TV a 2.1 km da entrada do Panorama Park (semillas de Bianchetti et al. 382)				22.17	S	42.32	W	DM			1450
CORD	Herbarium sheet		CORD 00097492 (Hoja B)	"Hunziker, A.T."		25252					7	12	1986		Solanaceae	Capsicum	mirabile	Mart.	South America	Southern South America	Brazil	Rio de Janeiro	Nova Friburgo	subindo o morro da torre de TV a 2.1 km da entrada do Panorama Park (semillas de Bianchetti et al. 382)				22.17	S	42.32	W	DM			1450
CORD	Herbarium sheet		CORD 00097490 (hoja A)	"Hunziker, A.T."		25253					7	12	1986		Solanaceae	Capsicum	mirabile	Mart.	South America	Southern South America	Brazil	Rio de Janeiro	Nova Friburgo	subindo o morro da torre de TV a 2.1 km da entrada do Panorama Park (semillas de Bianchetti et al. 383)				22.17	S	42.32	W	DM			1450
CORD	Herbarium sheet		CORD 00097493 (Hoja B)	"Hunziker, A.T."		25253					7	12	1986		Solanaceae	Capsicum	mirabile	Mart.	South America	Southern South America	Brazil	Rio de Janeiro	Nova Friburgo	subindo o morro da torre de TV a 2.1 km da entrada do Panorama Park (semillas de Bianchetti et al. 383)				22.17	S	42.32	W	DM			1450
CORD	Herbarium sheet		CORD 00097496 (Hoja A)	"Hunziker, A.T."		25254					7	12	1986		Solanaceae	Capsicum	mirabile	Mart.	South America	Southern South America	Brazil	Rio de Janeiro	Nova Friburgo	subindo o morro da torre de TV a 2.1 km da entrada do Panorama Park (semillas de Bianchetti et al. 384)				22.17	S	42.32	W	DM			1450
CORD	Herbarium sheet		CORD 00097495 (Hoja B)	"Hunziker, A.T."		25254					7	12	1986		Solanaceae	Capsicum	mirabile	Mart.	South America	Southern South America	Brazil	Rio de Janeiro	Nova Friburgo	subindo o morro da torre de TV a 2.1 km da entrada do Panorama Park (semillas de Bianchetti et al. 384)				22.17	S	42.32	W	DM			1450
CORD	Herbarium sheet		CORD 00097505 (Hoja B)	"Hunziker, A.T."		25255					7	12	1986		Solanaceae	Capsicum	mirabile	Mart.	South America	Southern South America	Brazil	Rio de Janeiro	Nova Friburgo	Cerro Caledonia (de semillas de Bianchetti et al. 394)				22.17	S	42.32	W	DM			1800
CORD	Herbarium sheet		CORD 00097504 (Hoja A)	"Hunziker, A.T."		25255					7	12	1986		Solanaceae	Capsicum	mirabile	Mart.	South America	Southern South America	Brazil	Rio de Janeiro	Nova Friburgo	Cerro Caledonia (de semillas de Bianchetti et al. 394)				22.17	S	42.32	W	DM			1800
BHCB	Herbarium sheet	148508		"Giacomin, L.L."		899		"Viana, P.L. & Mota, N.F.O."			19	4	2009		Solanaceae	Capsicum	mirabile	Mart.	South America	Southern South America	Brazil	Rio de Janeiro	Nova Friburgo	Macaé de Cima, RPPN Bacchus		Arbusto ereto	Em borda de mata	22.2228	S	42.3008	W	DMS	-22.37444	-42.500222	1501
CORD	Herbarium sheet		CORD 00087889 (hoja B)	"Hunziker, A.T."		25155					6	4	1986		Solanaceae	Capsicum	mirabile	Mart.	South America	Southern South America	Brazil	Rio de Janeiro	Nova Friburgo	Cerro Caledonia, subiendo la montaña hacia la torre de TV		Planta esciófila, 3 m alt, 2.5 cm diam basal, 1 o 2 flores por nudo. Corola campanulada con el tubo y el ápice de los lóbulos de color blanco, pero la mitad basal de cada lóbulo con una mancha de color castaño-rojizo separada del limpo por una zona verdosa-amarillenta ...									1200	1250
CORD	Herbarium sheet		CORD 00086161 (hoja A)	"Hunziker, A.T."		25155					6	4	1986		Solanaceae	Capsicum	mirabile	Mart.	South America	Southern South America	Brazil	Rio de Janeiro	Nova Friburgo	Cerro Caledonia, subiendo la montaña hacia la torre de TV		Planta esciófila, 3 m alt, 2.5 cm diam basal, 1 o 2 flores por nudo. Corola campanulada con el tubo y el ápice de los lóbulos de color blanco, pero la mitad basal de cada lóbulo con una mancha de color castaño-rojizo separada del limpo por una zona verdosa-amarillenta ...									1200	1250
BM	Herbarium sheet			"Hunziker, A.T."		25155					6	4	1986		Solanaceae	Capsicum	mirabile	Mart.	South America	Southern South America	Brazil	Rio de Janeiro	Nova Friburgo	Cerro Caledonia, subiendo la montaña hacia la torre de TV											1200	1250
CORD	Herbarium sheet		CORD 00086162 (hoja A)	"Hunziker, A.T."		25156					6	4	1986		Solanaceae	Capsicum	mirabile	Mart.	South America	Southern South America	Brazil	Rio de Janeiro	Nova Friburgo	Cerro Caledonia, subiendo la montaña hacia la torre de TV		Planta de 2.8 m alt, 3.8 cm diam basal, y con nudos engrosados; flores estrelladas o campanuladas; lóbulos corolinos bien oblongos con manchas castaño-rojiza									1200	1250
CORD	Herbarium sheet		CORD 00087887 (hoja B)	"Hunziker, A.T."		25156					6	4	1986		Solanaceae	Capsicum	mirabile	Mart.	South America	Southern South America	Brazil	Rio de Janeiro	Nova Friburgo	Cerro Caledonia, subiendo la montaña hacia la torre de TV		Planta de 2.8 m alt, 3.8 cm diam basal, y con nudos engrosados; flores estrelladas o campanuladas; lóbulos corolinos bien oblongos con manchas castaño-rojiza									1200	1250
BM	Herbarium sheet			"Hunziker, A.T."		25156					6	4	1986		Solanaceae	Capsicum	mirabile	Mart.	South America	Southern South America	Brazil	Rio de Janeiro	Nova Friburgo	Cerro Caledonia, subiendo la montaña hacia la torre de TV											1200	1250
BM	Herbarium sheet			"Hunziker, A.T."		25157					6	4	1986		Solanaceae	Capsicum	mirabile	Mart.	South America	Southern South America	Brazil	Rio de Janeiro	Nova Friburgo	Cerro Caledonia, subiendo la montaña hacia la torre de TV											1450
CORD	Herbarium sheet		CORD 00086166 (Hoja A)	"Hunziker, A.T."		25157					6	4	1986		Solanaceae	Capsicum	mirabile	Mart.	South America	Southern South America	Brazil	Rio de Janeiro	Nova Friburgo	Cerro Caledonia, subiendo la montaña hacia la torre de TV											1450
CORD	Herbarium sheet		CORD 00087888 (Hoja B)	"Hunziker, A.T."		25157					6	4	1986		Solanaceae	Capsicum	mirabile	Mart.	South America	Southern South America	Brazil	Rio de Janeiro	Nova Friburgo	Cerro Caledonia, subiendo la montaña hacia la torre de TV											1450
CORD	Herbarium sheet		CORD 00087890 (Hoja C)	"Hunziker, A.T."		25157					6	4	1986		Solanaceae	Capsicum	mirabile	Mart.	South America	Southern South America	Brazil	Rio de Janeiro	Nova Friburgo	Cerro Caledonia, subiendo la montaña hacia la torre de TV											1450
CORD	Herbarium sheet		CORD 00087891 (Hoja D)	"Hunziker, A.T."		25157					6	4	1986		Solanaceae	Capsicum	mirabile	Mart.	South America	Southern South America	Brazil	Rio de Janeiro	Nova Friburgo	Cerro Caledonia, subiendo la montaña hacia la torre de TV											1450
NY	Herbarium sheet			"Hunziker, A.T."		25157					6	4	1986		Solanaceae	Capsicum	mirabile	Mart.	South America	Southern South America	Brazil	Rio de Janeiro	Nova Friburgo	Cerro Caledonia, subiendo la montaña hacia la torre de TV											1450
P	Herbarium sheet			"Hunziker, A.T."		25157					6	4	1986		Solanaceae	Capsicum	mirabile	Mart.	South America	Southern South America	Brazil	Rio de Janeiro	Nova Friburgo	Cerro Caledonia, subiendo la montaña hacia la torre de TV											1450
US	Herbarium sheet			"Hunziker, A.T."		25157					6	4	1986		Solanaceae	Capsicum	mirabile	Mart.	South America	Southern South America	Brazil	Rio de Janeiro	Nova Friburgo	Cerro Caledonia, subiendo la montaña hacia la torre de TV											1450
SI	Herbarium sheet			"Hunziker, A.T."		25157					6	4	1986		Solanaceae	Capsicum	mirabile	Mart.	South America	Southern South America	Brazil	Rio de Janeiro	Nova Friburgo	Cerro Caledonia, subiendo la montaña hacia la torre de TV											1450
BM	Herbarium sheet			"Hunziker, A.T."		25260					14	4	1988		Solanaceae	Capsicum	mirabile	Mart.	South America	Southern South America	Brazil	Rio de Janeiro	Nova Friburgo	Cerro Caledonia, subiendo al cerro de la torre de televisión		Plantas 1.2-1.4 m alt, hojas angostas, base atenuada, ápice acuminado, botones y flores erectas u oblicuas, pedicelos geniculados, cáliz con dientes largos, corola campanulado domina el color castaó vinoso, lóbulos con ese color excepto angosto borde y ápice que son blanquecinos, frutos maduros esféricos deprimidos, maduros con pericarpo amarillento y semitranslúcido.
CORD	Herbarium sheet		CORD 00086163	"Hunziker, A.T."		25260					14	4	1988		Solanaceae	Capsicum	mirabile	Mart.	South America	Southern South America	Brazil	Rio de Janeiro	Nova Friburgo	Cerro Caledonia, subiendo al cerro de la torre de televisión		Plantas 1.2-1.4 m alt, hojas angostas, base atenuada, ápice acuminado, botones y flores erectas u oblicuas, pedicelos geniculados, cáliz con dientes largos, corola campanulado domina el color castaó vinoso, lóbulos con ese color excepto angosto borde y ápice que son blanquecinos, frutos maduros esféricos deprimidos, maduros con pericarpo amarillento y semitranslúcido.
NY	Herbarium sheet			"Hunziker, A.T."		25260					14	4	1988		Solanaceae	Capsicum	mirabile	Mart.	South America	Southern South America	Brazil	Rio de Janeiro	Nova Friburgo	Cerro Caledonia, subiendo al cerro de la torre de televisión		Plantas 1.2-1.4 m alt, hojas angostas, base atenuada, ápice acuminado, botones y flores erectas u oblicuas, pedicelos geniculados, cáliz con dientes largos, corola campanulado domina el color castaó vinoso, lóbulos con ese color excepto angosto borde y ápice que son blanquecinos, frutos maduros esféricos deprimidos, maduros con pericarpo amarillento y semitranslúcido.
BM	Herbarium sheet			"Hunziker, A.T."		25264					15	4	1988		Solanaceae	Capsicum	mirabile	Mart.	South America	Southern South America	Brazil	Rio de Janeiro	Nova Friburgo	camino de Nova Friburgo al Pico Altissimo de Caledonia, hacia la torre de TV		Planta 1.5 m alt., corola con zona castaño-vinosa algo menor pues la banda periférica blanca es algo más ancha y también es algo mayor la zona basal amarillento-verdosa. Flor recta, pedicelo geniculado; dientes del cáliz muy breves. Flores solitarias: 4; geminadas: 2, frutos se arquean hacia abajo									1800
CORD	Herbarium sheet		CORD 00086164	"Hunziker, A.T."		25264					15	4	1988		Solanaceae	Capsicum	mirabile	Mart.	South America	Southern South America	Brazil	Rio de Janeiro	Nova Friburgo	camino de Nova Friburgo al Pico Altissimo de Caledonia, hacia la torre de TV		Planta 1.5 m alt., corola con zona castaño-vinosa algo menor pues la banda periférica blanca es algo más ancha y también es algo mayor la zona basal amarillento-verdosa. Flor recta, pedicelo geniculado; dientes del cáliz muy breves. Flores solitarias: 4; geminadas: 2, frutos se arquean hacia abajo									1800
R	Herbarium sheet	29667		"Lutz, B."		1007					1	1	1936		Solanaceae	Capsicum	mirabile	Mart.	South America	Southern South America	Brazil	Rio de Janeiro	Nova Friburgo	Nova Friburgo
RB	Herbarium sheet	186735	RB00722011	"Martinelli, G."		2461					8	6	1977		Solanaceae	Capsicum	mirabile	Mart.	South America	Southern South America	Brazil	Rio de Janeiro	Nova Friburgo	Morro do Caledonia		Arbusto, folhas levemente discolor, cálice verde claro, corola na base esverdeada, lacineas branco-vinosas, fruto verde									1400	1600
RB	Herbarium sheet	186740	RB00722021	"Martinelli, G."		2472 (2 sheets)					8	6	1977		Solanaceae	Capsicum	mirabile	Mart.	South America	Southern South America	Brazil	Rio de Janeiro	Nova Friburgo	Morro do Caledonia		Arbusto com ca 80 cm, folhas quase discolor									1400	1600
F	Herbarium sheet	2078656		"Martinelli, G."		2492					8	6	1977		Solanaceae	Capsicum	mirabile	Mart.	South America	Southern South America	Brazil	Rio de Janeiro	Nova Friburgo	Morro do Caledonia		Erva heliófila com ca. 1 m, folhas levemente discolor, cálice esverdeado, lacínios acastanhados									1400	1600
CORD	Herbarium sheet		CORD 00097502	"Barboza, G.E."		2058		"Romero, M.V. & Bertone, G."			19	4	2006		Solanaceae	Capsicum	mirabile	Mart.	South America	Southern South America	Brazil	Rio de Janeiro	Petropolis	Reserva Biológica de Tinguá, , km 3/4	a 9.6 km de la Estrada Roscio/Pati do Alferes	Frutos maduros amarillos									1350
RB	Herbarium sheet	433949	RB00425737	"Bovini, M.G."		2605		"Chiavegatto,B., Giordano, L.C.S. & Baumgratz, J.F.A."			27	9	2006		Solanaceae	Capsicum	mirabile	Mart.	South America	Southern South America	Brazil	Rio de Janeiro	Petropolis	PN da Serra dos Órgãos	trilha para a Pedra do Sino	Arbusto cerca de 1,5 metros de altura, heliófilo. Folhas levemente discolores, membranáceas. Botões vinosos.									1200
CORD	Herbarium sheet		CORD 00097503	"Bovini, M.G."		2605		"Chiavegatto,B., Giordano, L.C.S. & Baumgratz, J.F.A."			27	9	2006		Solanaceae	Capsicum	mirabile	Mart.	South America	Southern South America	Brazil	Rio de Janeiro	Petropolis	PN da Serra dos Órgãos	trilha para a Pedra do Sino	Arbusto cerca de 1,5 metros de altura, heliófilo. Folhas levemente discolores, membranáceas. Botões vinosos.									1200
RB	Herbarium sheet	51789		"Goes, C."		s.n.		"Constantino, D."			0	11	1943		Solanaceae	Capsicum	mirabile	Mart.	South America	Southern South America	Brazil	Rio de Janeiro	Petropolis	Retiro
CORD	Herbarium sheet	88329	CORD 00087954 fragment	"Goes, C."		s.n.		"Constantino, D."			0	11	1943		Solanaceae	Capsicum	mirabile	Mart.	South America	Southern South America	Brazil	Rio de Janeiro	Petropolis	Retiro
CORD	Herbarium sheet		CORD 00097498 (Hoja A)	"Cardoso, J."		150					18	12	1980		Solanaceae	Capsicum	mirabile	Mart.	South America	Southern South America	Brazil	Rio de Janeiro	Teresopolis	PN da Serra dos Órgãos	entre Barragen e Toca dos Caçadores	Arbusto escandente, caule suculento, pétalos pardo vináceos, com borde branco; as flores mantém angulo reto com seu pedicelo
CORD	Herbarium sheet		CORD 00087824 (Hoja B)	"Cardoso, J."		150					18	12	1980		Solanaceae	Capsicum	mirabile	Mart.	South America	Southern South America	Brazil	Rio de Janeiro	Teresopolis	PN da Serra dos Órgãos	entre Barragen e Toca dos Caçadores	Arbusto escandente, caule suculento, pétalos pardo vináceos, com borde branco; as flores mantém angulo reto com seu pedicelo
GUA	Herbarium sheet	18457		"Cardoso, J."		150					18	12	1980		Solanaceae	Capsicum	mirabile	Mart.	South America	Southern South America	Brazil	Rio de Janeiro	Teresopolis	PN da Serra dos Órgãos	entre Barragen e Toca dos Caçadores	Arbusto escandente, caule suculento, pétalos pardo vináceos, com borde branco; as flores mantém angulo reto com seu pedicelo
R	Herbarium sheet			"Cardoso, J."		150					18	12	1980		Solanaceae	Capsicum	mirabile	Mart.	South America	Southern South America	Brazil	Rio de Janeiro	Teresopolis	PN da Serra dos Órgãos	entre Barragen e Toca dos Caçadores	Arbusto escandente, caule suculento, pétalos pardo vináceos, com borde branco; as flores mantém angulo reto com seu pedicelo
R	Herbarium sheet	65571		"Flaster, B."		49 (2 sheets)					10	1	1960		Solanaceae	Capsicum	mirabile	Mart.	South America	Southern South America	Brazil	Rio de Janeiro	Teresopolis	PN da Serra dos Órgãos	acima do Abrigo 1	Flores brancas rajadas de marrom	Na cachoeirinha
R	Herbarium sheet	92813		"Flaster, B."		1165 (7 sheets)					28	11	1964		Solanaceae	Capsicum	mirabile	Mart.	South America	Southern South America	Brazil	Rio de Janeiro	Teresopolis	PN da Serra dos Órgãos	acima do Abrigo 2	Arbusto; flores lilases e com bordos brancos
R	Herbarium sheet	93044		"Flaster, B."		1166 (6 sheets)					28	11	1964		Solanaceae	Capsicum	mirabile	Mart.	South America	Southern South America	Brazil	Rio de Janeiro	Teresopolis	PN da Serra dos Órgãos	acima do Abrigo 2	Arbusto; flores lilases e com bordos brancos
Z	Herbarium sheet			"Hürlimann, H."		6032					1	5	1960		Solanaceae	Capsicum	mirabile	Mart.	South America	Southern South America	Brazil	Rio de Janeiro	Teresopolis	PN da Serra dos Órgãos	hygrophiler Wald an der Estrada impedida unterhalb. des obersten Parkplatzes geg. Pedra do Sino										1080	ca.
BHCB	Herbarium sheet	153798		"Lombardi, J.A."		8333		"Temponi, L.G., Oliveira, A.P.C. & Nunes, E.L…."			1	4	2011		Solanaceae	Capsicum	mirabile	Mart.	South America	Southern South America	Brazil	Rio de Janeiro	Teresopolis	PN da Serra dos Órgãos	trilha para alojamento 04 e a Pedra do Sino	Pétalas creme com centro lilás. Frutos imaturos verdes	Mata de encosta	22.25	S	42.59-43.07	W	DM	-22.416667	-42.983333	1080	ca.
UNOP	Herbarium sheet	8369		"Lombardi, J.A."		8333		"Temponi, L.G., Oliveira, A.P.C. & Nunes, E.L…."			1	4	2011		Solanaceae	Capsicum	mirabile	Mart.	South America	Southern South America	Brazil	Rio de Janeiro	Teresopolis	PN da Serra dos Órgãos	trilha para alojamento 04 e a Pedra do Sino	Pétalas creme com centro lilás. Frutos imaturos verdes	Mata de encosta	22.25	S	42.59-43.07	W	DM	-22.416667	-42.983333	1080	ca.
K	Herbarium sheet		K001071994	"Miers, J."		4541 (left branch)					0	0	0		Solanaceae	Capsicum	mirabile	Mart.	South America	Southern South America	Brazil	Rio de Janeiro		The Organ Mountains
RB	Herbarium sheet			"Mynssen, C.M."		1404		et al.			14	3	2014		Solanaceae	Capsicum	mirabile	Mart.	South America	Southern South America	Brazil	Rio de Janeiro	Teresopolis	PN Serra dos Orgaos	trihla para a travessia
BHCB	Herbarium sheet	157138		"Rodríguez, I.M.C."		502		"Fraga, C.N., Bünger, M.O. & Falcão, B.F."			16	11	2011		Solanaceae	Capsicum	mirabile	Mart.	South America	Southern South America	Brazil	Rio de Janeiro	Teresopolis	PN Serra dos Orgaos	trilha Cartão Postal	Arvore ca. 4 m alt.
R	Herbarium sheet	105603		"Vidal, J."		II-308 (3 sheets)					15	12	1952		Solanaceae	Capsicum	mirabile	Mart.	South America	Southern South America	Brazil	Rio de Janeiro	Teresopolis	Serra dos Orgaos
R	Herbarium sheet	107778		"Vidal, J."		II-5672 (2 sheets)					15	12	1952		Solanaceae	Capsicum	mirabile	Mart.	South America	Southern South America	Brazil	Rio de Janeiro	Teresopolis	Serra dos Orgaos
RB	Herbarium sheet			"Wängler, M.S."		1027		"Ferreira, V.S."			20	1	2012		Solanaceae	Capsicum	mirabile	Mart.	South America	Southern South America	Brazil	Rio de Janeiro	Miguel Pereira	Retiro das Palmeiras		Arbustiva, 1,2 m de altura. Cálice verde, corola branca com manchas violeta e no centro verde claro	Encontrada em sub-bosque	22.2835	S	43.2827	W	DMS	-22.476389	-43.474167
BHCB	Herbarium sheet	199215		"Wängler, M.S."		1027		"Ferreira, V.S."			20	1	2012		Solanaceae	Capsicum	mirabile	Mart.	South America	Southern South America	Brazil	Rio de Janeiro	Miguel Pereira	Retiro das Palmeiras		Arbustiva, 1,2 m de altura. Cálice verde, corola branca com manchas violeta e no centro verde claro	Encontrada em sub-bosque	22.2835	S	43.2827	W	DMS	-22.476389	-43.474167
CORD	Herbarium sheet		CORD 00097483	"Barboza, G.E."		2533		"Cosa, M.T."			26	9	2010		Solanaceae	Capsicum	mirabile	Mart.	South America	Southern South America	Brazil	Sao Paulo	Santo Antonio do Pinhal	Eugenio Lefévre, rumbo a Campos do Jordão	a 200 m de la estación de tren	Estéril		22.4940	S	45.3730	W	DMS			1202
CORD	Herbarium sheet		CORD 00015180	"Barboza, G.E."		3632		"Carrizo García, C., Del Zovo, C., Sterpetti, M., Ummarino, M. & Volpi P."			6	5	2012		Solanaceae	Capsicum	mirabile	Mart.	South America	Southern South America	Brazil	São Paulo	Santo Antonio do Pinhal	de Campos do Jordão hacia la estación Lefévre	sobre la izquierda del camino	Flores blancas con manchas violáceas dentro y fuera; pedicelo geniculado, dientes en el cáliz. Frutos mayormente inmaduros, verdes.		22.4914	S	45.3730	W	DMS			1150
CORD	Herbarium sheet		CORD 00087786	"Barboza, G.E."		5024		"Deanna, R."			4	4	2018		Solanaceae	Capsicum	mirabile	Mart.	South America	Southern South America	Brazil	São Paulo	Santo Antonio do Pinhal	Est. Eugênio Lefevre,	apenas a 100 m del cruce de la vía de ferrocarril	Frutos inmaduros picantes, cuando maduros apenas picantes		22.49402	S	45.37451	W	DMS			1167
BM	Herbarium sheet			"Barboza, G.E."		5024		"Deanna, R."			4	4	2018		Solanaceae	Capsicum	mirabile	Mart.	South America	Southern South America	Brazil	São Paulo	Santo Antonio do Pinhal	Est. Eugênio Lefevre,	apenas a 100 m del cruce de la vía de ferrocarril	Frutos inmaduros picantes, cuando maduros apenas picantes		22.49402	S	45.37451	W	DMS			1167
CORD	Herbarium sheet		CORD 00086159	"Handro, O"		1106					14	1	1965		Solanaceae	Capsicum	mirabile	Mart.	South America	Southern South America	Brazil	São Paulo	Santo Antonio do Pinhal	Eugenio Lefévre, rodovia para Campos do Jordão		Arbusto da mata de ca. 1.50 m									1250
SP	Herbarium sheet	81061		"Handro, O"		1106					14	1	1965		Solanaceae	Capsicum	mirabile	Mart.	South America	Southern South America	Brazil	São Paulo	Santo Antonio do Pinhal	Eugenio Lefévre, rodovia para Campos do Jordão		Arbusto da mata de ca. 1.50 m									1250
US	Herbarium sheet	2579644		"Handro, O"		1106					14	1	1965		Solanaceae	Capsicum	mirabile	Mart.	South America	Southern South America	Brazil	São Paulo	Santo Antonio do Pinhal	Eugenio Lefévre, rodovia para Campos do Jordão		Arbusto da mata de ca. 1.50 m									1250
US	Herbarium sheet	2579896		"Handro, O"		1106					14	1	1965		Solanaceae	Capsicum	mirabile	Mart.	South America	Southern South America	Brazil	São Paulo	Santo Antonio do Pinhal	Eugenio Lefévre, rodovia para Campos do Jordão		Arbusto da mata de ca. 1.50 m									1250
A	Herbarium sheet			"Leite, J.E."		3792					0	12	1945		Solanaceae	Capsicum	mirabile	Mart.	South America	Southern South America	Brazil	São Paulo	Santo Antonio do Pinhal	Campos do Jordão
GH	Herbarium sheet			"Leite, J.E."		3792					0	12	1945		Solanaceae	Capsicum	mirabile	Mart.	South America	Southern South America	Brazil	São Paulo	Santo Antonio do Pinhal	Campos do Jordão
CEN	Herbarium sheet		CEN0009840	"Lleras Perez, E."		2050		"Silva, G.P., Hunziker, A.T. & Casali, V."			30	4	1985		Solanaceae	Capsicum	mirabile	Mart.	South America	Southern South America	Brazil	São Paulo	Santo Antonio do Pinhal	Rodovia SP-50, 5 km ao sul de Campos do Jordão		Arbusto 2 m, fruto verde	Grota umida em mata a beira da estrada	22.46	S	45.41	W	DM			1450
CORD	Herbarium sheet		CORD 00097480	"Lleras Perez, E."		2050		"Silva, G.P., Hunziker, A.T. & Casali, V."			30	4	1985		Solanaceae	Capsicum	mirabile	Mart.	South America	Southern South America	Brazil	São Paulo	Santo Antonio do Pinhal	Rodovia SP-50, 5 km ao sul de Campos do Jordão		Arbusto 2 m, fruto verde	Grota umida em mata a beira da estrada	22.46	S	45.41	W	DM			1450
BHCB	Herbarium sheet	152773		"Agra, M.F."		7360		"Bohs, L.A., Giacomin, L.L., Giudicelli, G.C. & Jorge, T.B."			2	5	2011		Solanaceae	Capsicum	mirabile	Mart.	South America	Southern South America	Brazil	São Paulo	São José do Barreiro	PN Serra do Bocaina	from park administrative headquarters to alojamento at entrance to park	Erva ou arbusto, ca. 1m. Frutos verdes, pendentes. Cálice de frutificação com lobos lineares	Na estrada	22.4114	S	44.3755	W	DMS	-22.687222	-44.631944	1366
CEN	Herbarium sheet		CEN00035116	"Bianchetti, L. de B."		1550		"Silva, G.P. & Bustamante, P.G."			11	5	1999		Solanaceae	Capsicum	mirabile	Mart.	South America	Southern South America	Brazil	São Paulo	Santo Antonio do Pinhal	na 35 km da Estrada Taubate-Campos do Jordao	cerca de 1 km da Eugenio Lefebre	Arbusto de até 2 m, fruto imaturo verde, maduro amarelo-esverde	Mata Atlantica, ombrofila, sempre verde, latifoliada	22.4914	S	45.3729	W	DMS			1210
CEN	Herbarium sheet		CEN00035117	"Bianchetti, L. de B."		1551		"Silva, G.P. & Bustamante, P.G."			11	5	1999		Solanaceae	Capsicum	mirabile	Mart.	South America	Southern South America	Brazil	São Paulo	Santo Antonio do Pinhal	Estrada de terra Campos do Jordao-Itajuba, que corta o Parque Estadual de Campos do Jordao	9.5 km do entroncamento (próximo 2da. Guarita)	Petala com margem branca, terco apical branco, parte intermediaria superior com mancha marron vináceo, parte intermediária inferior com mancha verde-amarronzado.	Mata Atlantica, ombrofila, sempre verde, latifoliada	22.3900	S	45.2618	W	DMS			1650
CEN	Herbarium sheet		CEN00035120	"Bianchetti, L. de B."		1554		"Silva, G.P., Bustamante, P.G. & Reifshneider, F."			11	5	1999		Solanaceae	Capsicum	mirabile	Mart.	South America	Southern South America	Brazil	São Paulo	María da Fé	Fazenda Experimental da EPAMIG de Maria da Fé	trilha da mina d'água, perto da caixa	Arbusto de até 2 m, fruto imaturo verde, maduro no visto	Mata Atlantica, ombrofila, sempre verde, latifoliada	22.1851	S	45.2226	W	DMS			1250
CEN	Herbarium sheet		CEN00035122	"Bianchetti, L. de B."		1556		"Silva, G.P. & Bustamante, P.G."			14	5	1999		Solanaceae	Capsicum	mirabile	Mart.	South America	Southern South America	Brazil	São Paulo	Piquete	Estrada Piquete-Itajuba, Km 49	beira da estrada	Flor branca e vinácea, pétalas com margem branca, mancha marrom vinácea e esverdeada na base, mancha ocupando quase todo o lobo, Fruto imaturo verde, maduro amarelo-esverdeado hialino, com sabor picante	Mata Atlantica, ombrofila, sempre verde, latifoliada	22.3412	S	45.1304	W	DMS			1350
CEN	Herbarium sheet		CEN00035125	"Bianchetti, L. de B."		1559		"Silva, G.P. & Bustamante, P.G."			16	5	1999		Solanaceae	Capsicum	mirabile	Mart.	South America	Southern South America	Brazil	Minas Gerais	Lima Duarte	Estrada Lima Duarte-Conceição do Ibitipoca, a 6 km de Lima Duarte	beira da estrada	Arbusto até 2 m, pétalas com margem branca, mancha marrom vinácea e esverdeada na base, cálice com 5 dentes muito pequenos, frutos com sabor picante	Mata Atlantica, ombrofila, sempre verde, latifoliada	21.4803	S	43.4930	W	DMS			720
CEN	Herbarium sheet		CEN00035130	"Bianchetti, L. de B."		1564		"Silva, G.P. & Bustamante, P.G."			20	5	1999		Solanaceae	Capsicum	mirabile	Mart.	South America	Southern South America	Brazil	Rio de Janeiro	Teresopolis	Parque Nacional da Serra dos Órgãos	trilha do Pico do Sino, entre a cachoeira Véu da Noiva e o antigo abrigo 2	Arbusto até 2 m, frutos imaturo verde, maduro nao visto	Mata Atlantica, ombrofila, sempre verde, latifoliada	22.4704	S	43.0001	W	DMS			1210
CEN	Herbarium sheet		CEN00035134	"Bianchetti, L. de B."		1568		"Silva, G.P. & Bustamante, P.G."			23	5	1999		Solanaceae	Capsicum	mirabile	Mart.	South America	Southern South America	Brazil	Minas Gerais	Caparaó	Parque Nacional do Caparaó que leva até o Pico da Bandeira	4.7 km da portaria	Arbusto de até 2 m, fruto imaturo verde, maduro amarelo-esverdeado hialino, com sabor picante	Mata Atlantica, ombrofila, sempre verde, latifoliada	20.2425	S	41.5023	W	DMS			1710
CEN	Herbarium sheet		CEN00044714	"Bianchetti, L. de B."		1518		" Bustamante, P.G."			25	7	1998		Solanaceae	Capsicum	mirabile	Mart.	South America	Southern South America	Brazil	Minas Gerais	María da Fé	Mata da EPAMIG, próximo do antigo poço	4.7 km da portaria	Arbusto com 2 ma lat	Mata sempre verde, com Araucária	23.3420	S	45.4405	W	DMS			1290
F	Herbarium sheet		F neg. 2871	"Sellow, F."		209			Holotype [destroyed]	Capsicum mirabile Mart. var. grandiflorum Sendtn.	0	0	0		Solanaceae	Capsicum	mirabile	Mart.	South America	Southern South America	Brazil
CORD	Herbarium sheet		CORD 00006616	"Hunziker, A.T."		19562			Syntype	Capsicum buforum Hunz.	5	12	1967		Solanaceae	Capsicum	mirabile	Mart.	South America	Southern South America	Brazil	São Paulo	Santo Antonio do Pinhal	Eugênio Lefévre, a unos 26 km de Campos do Jordão											1400	ca.		Pimenta do sapo
CORD	Herbarium sheet		CORD 00006617	"Hunziker, A.T."		19562			Syntype	Capsicum buforum Hunz.	5	12	1967		Solanaceae	Capsicum	mirabile	Mart.	South America	Southern South America	Brazil	São Paulo	Santo Antonio do Pinhal	Eugênio Lefévre, a unos 26 km de Campos do Jordão											1400	ca.		Pimenta do sapo
CORD	Herbarium sheet		CORD 00006618	"Hunziker, A.T."		19562			Syntype	Capsicum buforum Hunz.	5	12	1967		Solanaceae	Capsicum	mirabile	Mart.	South America	Southern South America	Brazil	São Paulo	Santo Antonio do Pinhal	Eugênio Lefévre, a unos 26 km de Campos do Jordão											1400	ca.		Pimenta do sapo
M	Herbarium sheet		M-0171538	"Martius, C.F.P."		s.n.			Lectotype	Capsicum mirabile Mart.	0	12	0		Solanaceae	Capsicum	mirabile	Mart.	South America	Southern South America	Brazil		Habitat in sylvis fere ubique per Provinciam Sebastianopol. et Paulinam
BR	Herbarium sheet		BR0000008254160	"Karwinski, L.B. de"							0	0	1823		Solanaceae	Capsicum	mirabile	Mart.	South America	Southern South America	Brazil	Rio de Janeiro	Prope Rio de Janeiro
RB	Herbarium sheet	619544	RB934152	"Lucas, E.J."		667		"Mazine, F.F., Leoni, L., Brummitt, N.A., Campos, O.R., Flores, T.B., Jennings, L.V.S. & Sampaio, D."			23	11	2006		Solanaceae	Capsicum	mirabile	Mart.	South America	Southern South America	Brazil	Minas Gerais	Faria Lemos	Fazenda Santa Rita	Trilha principal	Arbusto de ca. 2,5m de altura. Botões verdes, flores alvas	Floresta Ombrófila Densa	20.4537	S	42.324	W	DMS	-20.8083	-42.029701	550
ESA	Herbarium sheet	53667		"Lucas, E.J."		667		"Mazine, F.F., Leoni, L., Brummitt, N.A., Campos, O.R., Flores, T.B., Jennings, L.V.S. & Sampaio, D."			23	11	2006		Solanaceae	Capsicum	mirabile	Mart.	South America	Southern South America	Brazil	Minas Gerais	Faria Lemos	Fazenda Santa Rita	Trilha principal	Arbusto de ca. 2,5m de altura. Botões verdes, flores alvas	Floresta Ombrófila Densa	20.4537	S	42.324	W	DMS	-20.8083	-42.029701	550
BHCB	Herbarium sheet	117041		"Lucas, E.J."		667		"Mazine, F.F., Leoni, L., Brummitt, N.A., Campos, O.R., Flores, T.B., Jennings, L.V.S. & Sampaio, D."			23	11	2006		Solanaceae	Capsicum	mirabile	Mart.	South America	Southern South America	Brazil	Minas Gerais	Faria Lemos	Fazenda Santa Rita	Trilha principal	Arbusto de ca. 2,5m de altura. Botões verdes, flores alvas	Floresta Ombrófila Densa	20.4537	S	42.324	W	DMS	-20.8083	-42.029701	550
BHCB	Herbarium sheet	162909	BHCB006432	"Amorim, A.M."		7235		"Perdiz, R., Jardim, A., Mateus, W. & Paixão, J.L."			30	3	2008		Solanaceae	Capsicum	mirabile	Mart.	South America	Southern South America	Brazil	Bahia	Arataca	Serra das Lontras		Arvoreta, 8m, flores alvas, frutos imaturos verdes	interior de floresta em encosta bem preservada						-15.189444	-39.402778	700	900
CEPEC	Herbarium sheet	122885		"Amorim, A.M."		7235		"Perdiz, R., Jardim, A., Mateus, W. & Paixão, J.L."			30	3	2008		Solanaceae	Capsicum	mirabile	Mart.	South America	Southern South America	Brazil	Bahia	Arataca	Serra das Lontras		Arvoreta, 8m, flores alvas, frutos imaturos verdes	interior de floresta em encosta bem preservada						-15.189444	-39.402778	700	900
RB	Herbarium sheet	500678	RB594170	"Amorim, A.M."		7235		"Perdiz, R., Jardim, A., Mateus, W. & Paixão, J.L."			30	3	2008		Solanaceae	Capsicum	mirabile	Mart.	South America	Southern South America	Brazil	Bahia	Arataca	Serra das Lontras	ca. 7 km no ramal que liga o distrito de Itatingui a Serra	Arvoreta, 8m, flores alvas, frutos imaturos verdes	interior de floresta em encosta bem preservada. Floresta Ombrófila Densa Montana	15.1122	S	39'237	W	DMS	-15.189444	-39.402778	700	900
RB	Herbarium sheet	469921	RB531407	"Borges, R.A."		707		"Amorim, A., Perdiz, R.O., Fontana, A.P. & Gomes, L.C."			23	1	2007		Solanaceae	Capsicum	mirabile	Mart.	South America	Southern South America	Brazil	Bahia	Camacan	RPPN Serra Bonita.	9,7 km de Camacã na estrada para Jacareci, daí 6 km SW na estrada para a RPPN e Torre da Embrapel	Arbusto ca. 1 m, Folhas levemente discolores. Flores alvas, frutos verdes	Floresta Ombrófila Densa Montana	15.2330	S	39.3355	W	DMS	-15.391667	-39.565278	900	1000
CEPEC	Herbarium sheet	116237		"Borges, R.A."		707		"Amorim, A., Perdiz, R.O., Fontana, A.P. & Gomes, L.C."			23	1	2007		Solanaceae	Capsicum	mirabile	Mart.	South America	Southern South America	Brazil	Bahia	Camacan	RPPN Serra Bonita.	9,7 km de Camacã na estrada para Jacareci, daí 6 km SW na estrada para a RPPN e Torre da Embrapel	Arbusto ca. 1 m, Folhas levemente discolores. Flores alvas, frutos verdes	Floresta Ombrófila Densa Montana	15.2330	S	39.3355	W	DMS	-15.391667	-39.565278	900	1000
NY	Herbarium sheet		2447062	"Borges, R.A."		707		"Amorim, A., Perdiz, R.O., Fontana, A.P. & Gomes, L.C."			23	1	2007		Solanaceae	Capsicum	mirabile	Mart.	South America	Southern South America	Brazil	Bahia	Camacan	RPPN Serra Bonita.	9,7 km de Camacã na estrada para Jacareci, daí 6 km SW na estrada para a RPPN e Torre da Embrapel	Arbusto ca. 1 m, Folhas levemente discolores. Flores alvas, frutos verdes	Floresta Ombrófila Densa Montana	15.2330	S	39.3355	W	DMS	-15.391667	-39.565278	900	1000
BHCB	Herbarium sheet	112661	BHCB026678	"Borges, R.A."		707		"Amorim, A., Perdiz, R.O., Fontana, A.P. & Gomes, L.C."			23	1	2007		Solanaceae	Capsicum	mirabile	Mart.	South America	Southern South America	Brazil	Bahia	Camacan	RPPN Serra Bonita.	9,7 km de Camacã na estrada para Jacareci, daí 6 km SW na estrada para a RPPN e Torre da Embrapel	Arbusto ca. 1 m, Folhas levemente discolores. Flores alvas, frutos verdes	Floresta Ombrófila Densa Montana	15.2330	S	39.3355	W	DMS	-15.391667	-39.565278	900	1000
RB	Herbarium sheet	737051	RB01339740	"Leoni, L.S."		3625					10	3	1997		Solanaceae	Capsicum	mirabile	Mart.	South America	Southern South America	Brazil	Minas Gerais	Carangola	Serra da Araponga	Fazenda Neblina	Subarbusto, corola brancacenta, fruto imaturo									1300
RB	Herbarium sheet	640497	RB01075764	"Ferreira, C.D.M"		241		"Feliz, P."			13	2	2016		Solanaceae	Capsicum	mirabile	Mart.	South America	Southern South America	Brazil	Rio de Janeiro	Jacarepaguá	Parque Estadual Maciço da Pedra Branca	á 400 m da bifuracação da entrada de trilha	Erva, 1 m, Folhas verde escuro na face adaxial, caule verde escuro a ferrugineo. Corola amarelada com máculas vináceas
RB	Herbarium sheet	621065	RB00938181	"Wängler, M.S."		1569		"Meneguzzo, T.E.C., Baumgratz, J.F., & Silva-Goncalves, K.C."			28	1	2015		Solanaceae	Capsicum	mirabile	Mart.	South America	Southern South America	Brazil	Rio de Janeiro	Nova Friburgo	P.E. Três Picos	Trilha Cabeça do Dragão	Arbustiva 1.2 m	Floresta Ombrofila Densa, mata nebular	22.1938	S	42.439	W	DMS			1797
CEPEC	Herbarium sheet	133331		"Venda, A.K.L."		54		" Forzza, R.C., Stehmann, J.R. & Amorim, A. M."			3	12	2010		Solanaceae	Capsicum	mirabile	Mart.	South America	Southern South America	Brazil	Minas Gerais	Alto Jequitibá	Parque Nacional do Caparaó, Estrada para Cachoeira Bonita,		Folhas verdes, sépala verde, pétalas brancas com o interior marron		20.2525	S	41.5058	W	DMS	-20.423611	-41.849444	1388
BHCB	Herbarium sheet	147110		"Venda, A.K.L."		54		" Forzza, R.C., Stehmann, J.R. & Amorim, A. M."			3	12	2010		Solanaceae	Capsicum	mirabile	Mart.	South America	Southern South America	Brazil	Minas Gerais	Alto Jequitibá	Parque Nacional do Caparaó, Estrada para Cachoeira Bonita,		Folhas verdes, sépala verde, pétalas brancas com o interior marron		20.2525	S	41.5058	W	DMS	-20.423611	-41.849444	1388
